# Supplementary material for: Overexpression of an ART1-Interacting Gene OsNAC016 Improves Al Tolerance in Rice
Source: Int J Mol Sci. 2023 Dec 1;24(23):17036. doi: 10.3390/ijms242317036 (PMC10706868; doi:10.3390/ijms242317036)
Supplement: Supplementary file 1 [file ijms-24-17036-s001.zip]

Archive with 5 entries (5 files):
- Supplemental Figure S1-S7.pdf
- Table S1. Proteins identified by screening a yeast two-hybrid cDNA library of rice roots..xlsx
- Table S2. DEGs between WT rice and OsNACO16-overexpressing line under normal and Al-treated conditions..xlsx
- Table S3. The expression profiles of 31 downstream genes regulated by ARTl between WT and OE line in RNA-seq data..xlsx
- Table S4. Primers used in the study..xlsx
