# Supplementary material for: Overexpression of an ART1-Interacting Gene OsNAC016 Improves Al Tolerance in Rice
Source: Int J Mol Sci. 2023 Dec 1;24(23):17036. doi: 10.3390/ijms242317036 (PMC10706868; doi:10.3390/ijms242317036)
Supplement: Supplementary file 1 [file ijms-24-17036-s001.zip › Table S1. Proteins identified by screening a yeast two-hybrid cDNA library of rice roots..xlsx]

## Sheet: Sheet1
Locus number	MSU number	Annotation of genes
Os04g0648800	LOC_Os04g55510	E3 ubiquitin-protein ligase HIP1 isoform X2
Os05g0104800	LOC_Os05g01450	Eukaryotic translation initiation factor 3 subunit F
Os09g0512900	LOC_Os09g33800	Similar to arabinogalactan protein
Os03g0847600	LOC_Os03g63020	Similar to GAMYB-binding protein
Os01g0624500	LOC_Os01g43540	A subunit of the SCF ubiquitin ligase complex
Os01g0104200	LOC_Os01g01430	NAC (NAM, ATAF, and CUC) transcription factor
Os01g0841700	LOC_Os01g62430	Fungal elicitor-responsive C2-domain protein,
Os01g0158400	LOC_Os01g06500	Galactose-binding like domain containing protein
