# Supplementary material for: Overexpression of an ART1-Interacting Gene OsNAC016 Improves Al Tolerance in Rice
Source: Int J Mol Sci. 2023 Dec 1;24(23):17036. doi: 10.3390/ijms242317036 (PMC10706868; doi:10.3390/ijms242317036)
Supplement: Supplementary file 1 [file ijms-24-17036-s001.zip › Table S2. DEGs between WT rice and OsNACO16-overexpressing line under normal and Al-treated conditions..xlsx]

## Sheet: OE VS WT Al-up
gene_id	log2FoldChange	pvalue	padj	gene_description	tf_family
Os01g0104200	7.51847	0	0	- && A0SPJ3.1 RecName: Full=NAC transcription factor NAM-A1; Short=TtNAM-A1 && PF02365:No apical meristem (NAM) protein	NAM
Os05g0135500	1.88994	1.90206e-79	1.01136e-75	- && A7QEU4.2 RecName: Full=Peroxidase 5; Flags: Precursor && PF00141:Peroxidase	-
Os07g0281700	1.18177	1.42762e-50	1.0543e-47	- && Q6Z351.1 RecName: Full=Putative aldehyde oxidase-like protein && PF00941:FAD binding domain in molybdopterin dehydrogenase|PF03450:CO dehydrogenase flavoprotein C-terminal domain|PF02738:Molybdopterin-binding domain of aldehyde dehydrogenase|PF01799:[2Fe-2S] binding domain|PF01315:Aldehyde oxidase and xanthine dehydrogenase, a/b hammerhead domain	-
Os01g0842500	1.35154	2.79543e-48	1.90562e-45	- && P0DKK6.1 RecName: Full=Laccase-13; AltName: Full=Benzenediol:oxygen oxidoreductase 13; AltName: Full=Diphenol oxidase 13; AltName: Full=Urishiol oxidase 13; Flags: Precursor >B9FJH4.2 RecName: Full=Laccase-12; AltName: Full=Benzenediol:oxygen oxidoreductase 12; AltName: Full=Diphenol oxidase 12; AltName: Full=Urishiol oxidase 12; Flags: Precursor && PF07732:Multicopper oxidase|PF00394:Multic…	-
Os01g0827300	1.70033	3.39505e-45	1.80522e-42	- && Q941X2.1 RecName: Full=Laccase-3; AltName: Full=Benzenediol:oxygen oxidoreductase 3; AltName: Full=Diphenol oxidase 3; AltName: Full=Urishiol oxidase 3; Flags: Precursor && PF07732:Multicopper oxidase|PF07731:Multicopper oxidase|PF00394:Multicopper oxidase	-
Os01g0159200	1.68535	3.09426e-44	1.582e-41	- && Q8LEJ6.2 RecName: Full=Fasciclin-like arabinogalactan protein 11; Flags: Precursor && PF02469:Fasciclin domain	-
Os07g0110000	1.87896	4.3965e-44	2.20538e-41	Conserved hypothetical protein && - && -	-
Os02g0629800	1.20901	9.91464e-43	4.79256e-40	- && A3FPF2.1 RecName: Full=Defensin-like protein; AltName: Full=Gamma-thionin homolog; Flags: Precursor && -	-
Os04g0453233	1.7361	4.69956e-41	2.15418e-38	Hypothetical protein && Q93Y91.1 RecName: Full=Sugar transport protein 5; AltName: Full=Hexose transporter 5 && PF00083:Sugar (and other) transporter	Sugar_tr
Os09g0501100	1.27729	4.42421e-35	1.41713e-32	- && Q94BT2.3 RecName: Full=Auxin-induced in root cultures protein 12; Flags: Precursor && PF04526:Protein of unknown function (DUF568)	-
Os01g0195400	1.0081	8.75198e-35	2.77e-32	Harpin-induced 1 domain containing protein && - && PF03168:Late embryogenesis abundant protein	-
Os06g0152700	1.48959	4.79202e-33	1.28687e-30	Protein of unknown function DUF821%2C CAP10-like family protein && - && PF05686:Glycosyl transferase family 90	-
Os10g0524700	1.20563	7.55729e-33	1.98929e-30	Cytochrome P450 family protein && Q50EK3.1 RecName: Full=Cytochrome P450 704C1; AltName: Full=Cytochrome P450 CYPD [Pinus taeda] && PF00067:Cytochrome P450	p450
Os07g0174400	1.05392	6.41382e-30	1.45742e-27	- && - && PF14368:Probable lipid transfer	-
Os06g0490400	1.28921	2.64485e-29	5.81124e-27	- && P37834.2 RecName: Full=Peroxidase 1; Flags: Precursor && PF00141:Peroxidase	-
Os05g0161500	1.32612	6.72245e-29	1.46494e-26	- && Q6ATB2.1 RecName: Full=Probable GTP diphosphokinase CRSH2, chloroplastic; AltName: Full=Calcium-activated RelA/Spot homolog 2; Short=OsCRSH2; AltName: Full=ppGpp synthetase CRSH2; Flags: Precursor && PF04607:Region found in RelA / SpoT proteins|PF13328:HD domain|PF13499:EF-hand domain pair	-
Os03g0234000	3.32679	2.41091e-28	5.08703e-26	- && Q94FT8.1 RecName: Full=Non-symbiotic hemoglobin 3; AltName: Full=ORYsa GLB1c; AltName: Full=rHb3 && PF00042:Globin	-
Os07g0511400	13.0437	2.69795e-28	5.60373e-26	Hypothetical protein && - && -	-
Os10g0467800	1.21922	5.41995e-28	1.09163e-25	- && Q9AV71.1 RecName: Full=Cellulose synthase A catalytic subunit 7 [UDP-forming]; AltName: Full=OsCesA7 && PF03552:Cellulose synthase	-
Os10g0193100	1.2865	1.29792e-27	2.51873e-25	- && - && PF14368:Probable lipid transfer	-
Os07g0639000	1.04737	3.04837e-27	5.78885e-25	- && Q9FEQ8.1 RecName: Full=Peroxidase 2; AltName: Full=Plasma membrane-bound peroxidase 2; Short=pmPOX2; Flags: Precursor && PF00141:Peroxidase	-
Os03g0339300	3.28325	3.08729e-27	5.82119e-25	- && A5H452.1 RecName: Full=Peroxidase 70; AltName: Full=Plasma membrane-bound peroxidase 2b; Short=pmPOX2b; Flags: Precursor && PF00141:Peroxidase	-
Os02g0198700	1.15141	4.61119e-27	8.63332e-25	- && Q9ZSP5.1 RecName: Full=Subtilisin-like protease SBT5.3; AltName: Full=Auxin-induced in root cultures protein 3; AltName: Full=Subtilase subfamily 5 member 3; Short=AtSBT5.3; AltName: Full=Subtilisin-like protease AIR3; Flags: Precursor && PF05922:Peptidase inhibitor I9|PF00082:Subtilase family|PF02225:PA domain	Peptidase_S8
Os08g0298700	1.67257	7.52157e-24	1.08091e-21	- && Q39152.1 RecName: Full=Fatty acyl-CoA reductase 1 && PF03015:Male sterility protein|PF07993:Male sterility protein	NAD_binding_4
Os09g0422500	1.15191	3.48729e-23	4.61259e-21	- && Q69P51.1 RecName: Full=Cellulose synthase A catalytic subunit 9 [UDP-forming]; AltName: Full=OsCesA9 >A2Z1C8.1 RecName: Full=Cellulose synthase A catalytic subunit 9 [UDP-forming]; AltName: Full=OsCesA9 && PF03552:Cellulose synthase|PF14569:Zinc-binding RING-finger	-
Os01g0106300	1.59111	1.32908e-22	1.67464e-20	Similar to Isoflavone reductase homolog IRL (EC 1.3.1.-) && P52580.1 RecName: Full=Isoflavone reductase homolog IRL && PF05368:NmrA-like family	NmrA
Os10g0454300	1.63801	3.82684e-22	4.6885e-20	Eggshell protein family protein && - && -	-
Os02g0285300	1.00249	1.0407e-21	1.20822e-19	- && Q96262.1 RecName: Full=Plasma membrane-associated cation-binding protein 1; Short=AtPCAP1; AltName: Full=Microtubule-destabilizing protein 25 && PF05558:DREPP plasma membrane polypeptide	-
Os08g0534350	2.19719	1.66512e-21	1.88378e-19	Similar to cation cation antiporter && - && PF09753:Membrane fusion protein Use1	-
Os01g0778400	1.33186	1.88793e-21	2.11782e-19	- && - && -	-
Os02g0158500	1.09604	2.54026e-21	2.76785e-19	- && Q9FH92.1 RecName: Full=Protein IRX15-LIKE && PF04669:Polysaccharide biosynthesis	-
Os03g0416200	1.38664	3.13165e-21	3.35717e-19	- && Q10JL1.1 RecName: Full=COBRA-like protein 5; AltName: Full=Protein BRITTLE CULM1; Flags: Precursor >A2XHZ9.1 RecName: Full=COBRA-like protein 5; AltName: Full=Protein BRITTLE CULM1; Flags: Precursor && PF04833:COBRA-like protein	-
Os07g0689800	1.17447	1.20491e-20	1.24161e-18	Tetratricopeptide-like helical domain containing protein && - && PF13414:TPR repeat	-
Os04g0554600	1.06684	1.75771e-20	1.77009e-18	- && P14009.1 RecName: Full=14 kDa proline-rich protein DC2.15; Flags: Precursor && PF14547:Hydrophobic seed protein	-
Os04g0382900	1.21202	7.61138e-19	6.57e-17	- && - && -	-
Os07g0638500	1.05705	8.8159e-19	7.56063e-17	Similar to Dirigent-like protein (Fragment) && Q9SH66.1 RecName: Full=Dirigent protein 5; Short=AtDIR5; Flags: Precursor && PF03018:Dirigent-like protein	-
Os07g0538000	1.99119	9.81096e-19	8.30682e-17	Similar to hydrolase%2C hydrolyzing O-glycosyl compounds && Q9FJU9.1 RecName: Full=Glucan endo-1,3-beta-glucosidase 13; AltName: Full=(1->3)-beta-glucan endohydrolase 13; Short=(1->3)-beta-glucanase 13; AltName: Full=Beta-1,3-endoglucanase 13; Short=Beta-1,3-glucanase 13; Flags: Precursor && PF00332:Glycosyl hydrolases family 17|PF07983:X8 domain	Glyco_hydro_17
Os12g0622900	1.88149	9.883e-19	8.34125e-17	Mov34/MPN/PAD-1 family protein && Q8W206.2 RecName: Full=COP9 signalosome complex subunit 6a; Short=AtCSN6a; Short=Signalosome subunit 6a && PF01398:JAB1/Mov34/MPN/PAD-1 ubiquitin protease	Mov34
Os03g0426350	10.3166	3.59709e-18	2.8462e-16	Conserved hypothetical protein && - && -	-
Os09g0414900	1.88429	5.42751e-18	4.20687e-16	Similar to GASA5-like protein (Fragment) && Q6GKX7.1 RecName: Full=Gibberellin-regulated protein 12; AltName: Full=GAST1 protein homolog 12; Flags: Precursor && PF02704:Gibberellin regulated protein	-
Os02g0606400	1.48033	9.30567e-18	7.1297e-16	Hypothetical protein && Q0DZP5.1 RecName: Full=Probable calcium-binding protein CML17; AltName: Full=Calmodulin-like protein 17 && PF13499:EF-hand domain pair	-
Os01g0842400	1.11823	4.45732e-16	2.80147e-14	- && Q5N9X2.1 RecName: Full=Laccase-4; AltName: Full=Benzenediol:oxygen oxidoreductase 4; AltName: Full=Diphenol oxidase 4; AltName: Full=Urishiol oxidase 4; Flags: Precursor && PF00394:Multicopper oxidase|PF07732:Multicopper oxidase|PF07731:Multicopper oxidase	-
Os02g0299200	1.32937	5.46543e-16	3.38704e-14	IQ calmodulin-binding region domain containing protein && - && PF00612:IQ calmodulin-binding motif	IQ
Os07g0511301	9.68426	6.73691e-16	4.07062e-14	Hypothetical protein && - && -	-
Os06g0513781	3.9425	8.77075e-16	5.22823e-14	- && Q9SBK8.1 RecName: Full=Thionin; Contains: RecName: Full=Thionin; Contains: RecName: Full=Acidic protein; Flags: Precursor && -	-
Os11g0676200	1.84868	1.66338e-15	9.69795e-14	Similar to NBS-LRR-like protein NBA2 (Fragment) && Q9LRR4.1 RecName: Full=Putative disease resistance RPP13-like protein 1 && PF00931:NB-ARC domain|PF13855:Leucine rich repeat	NB-ARC
Os03g0171300	1.18904	2.39091e-15	1.36698e-13	- && Q0DUR2.1 RecName: Full=Transcription factor ILI6; Short=OsILI6; AltName: Full=Protein INCREASED LEAF INCLINATION 6; AltName: Full=Protein POSITIVE REGULATOR OF GRAIN LENGTH 1 >B8APB5.1 RecName: Full=Transcription factor ILI6; Short=OsILI6; AltName: Full=Protein INCREASED LEAF INCLINATION 6 && -	-
Os01g0217500	1.27822	4.41389e-15	2.43966e-13	- && Q9MAH3.1 RecName: Full=Protein DJ-1 homolog B; Short=AtDJ1B; Flags: Precursor && PF01965:DJ-1/PfpI family	DJ-1_PfpI
Os11g0708100	1.07731	5.63057e-15	3.06124e-13	- && Q0IQU1.2 RecName: Full=Laccase-22; AltName: Full=Benzenediol:oxygen oxidoreductase 22; AltName: Full=Diphenol oxidase 22; AltName: Full=Urishiol oxidase 22; Flags: Precursor && PF07731:Multicopper oxidase|PF00394:Multicopper oxidase	-
Os05g0503500	1.14888	6.79374e-15	3.66366e-13	Non-protein coding transcript && - && -	-
Os09g0409000	1.1136	2.72899e-14	1.35867e-12	- && - && -	-
Os03g0368000	1.04869	2.79881e-14	1.38823e-12	- && Q9FEQ8.1 RecName: Full=Peroxidase 2; AltName: Full=Plasma membrane-bound peroxidase 2; Short=pmPOX2; Flags: Precursor && PF00141:Peroxidase	-
Os05g0503650	1.22552	4.58513e-14	2.2204e-12	Non-protein coding transcript && - && -	-
Os11g0278300	1.56151	6.92193e-14	3.27449e-12	Hypothetical conserved gene && Q9SD53.1 RecName: Full=UPF0481 protein At3g47200 && PF03140:Plant protein of unknown function	-
Os08g0200100	1.4797	7.83437e-14	3.66054e-12	Ribonucleotide reductase-related domain containing protein && Q6Z1I5.1 RecName: Full=Acyl-[acyl-carrier-protein] desaturase 7, chloroplastic; Flags: Precursor >A2YS76.1 RecName: Full=Acyl-[acyl-carrier-protein] desaturase 7, chloroplastic; Flags: Precursor && PF03405:Fatty acid desaturase	-
Os02g0776900	1.00172	1.26263e-13	5.73819e-12	- && Q6AWY8.1 RecName: Full=Growth-regulating factor 1; Short=OsGRF1; AltName: Full=Transcription activator GRF1 && PF08879:WRC|PF08880:QLQ	-
Os03g0105500	5.89961	1.59886e-13	7.14406e-12	Conserved hypothetical protein && - && -	-
Os06g0335975	1.02958	1.86698e-13	8.27259e-12	Similar to Xet3 protein && Q38910.1 RecName: Full=Probable xyloglucan endotransglucosylase/hydrolase protein 23; Short=At-XTH23; Short=XTH-23; Flags: Precursor && -	-
Os02g0606600	1.42029	2.63247e-13	1.13247e-11	- && - && -	-
Os04g0545700	1.30928	3.6089e-13	1.53514e-11	Transferase family protein && - && PF02458:Transferase family	-
Os01g0370000	1.11581	3.62188e-13	1.5382e-11	- && Q5ZC83.1 RecName: Full=Putative 12-oxophytodienoate reductase 9; AltName: Full=OPDA-reductase 9; Short=OsOPR9 && PF00724:NADH:flavin oxidoreductase / NADH oxidase family	Oxidored_FMN
Os07g0439000	2.1017	5.51125e-13	2.3038e-11	Hypothetical conserved gene && - && -	-
Os07g0637700	1.3197	1.18659e-12	4.71548e-11	Similar to Disease resistance-responsive family protein && Q9SH66.1 RecName: Full=Dirigent protein 5; Short=AtDIR5; Flags: Precursor && PF03018:Dirigent-like protein	-
Os11g0674400	2.05222	1.5567e-12	6.03301e-11	Similar to NB-ARC domain containing protein%2C expressed && Q7XA39.1 RecName: Full=Putative disease resistance protein RGA4; AltName: Full=RGA4-blb && PF00931:NB-ARC domain	NB-ARC
Os02g0252400	8.67766	1.68459e-12	6.50022e-11	- && O24463.1 RecName: Full=Dof zinc finger protein PBF; AltName: Full=Prolamin box-binding factor && PF02701:Dof domain, zinc finger	zf-Dof
Os01g0935800	1.03959	1.99973e-12	7.62765e-11	- && C0LGI2.1 RecName: Full=Probable LRR receptor-like serine/threonine-protein kinase At1g67720; Flags: Precursor && PF07714:Protein tyrosine kinase	Pkinase_Tyr
Os01g0703300	1.05034	2.75213e-12	1.02909e-10	- && Q93Z92.1 RecName: Full=E3 ubiquitin-protein ligase At4g11680; AltName: Full=RING finger protein At4g11680 && PF13639:Ring finger domain	-
Os03g0437600	1.14882	2.84506e-12	1.05789e-10	- && Q10J20.1 RecName: Full=Probable esterase D14L; AltName: Full=Protein DWARF-14-like; Short=Protein D14-like; AltName: Full=Protein HEBIBA D14L && PF12697:Alpha/beta hydrolase family	-
Os04g0135400	1.10151	7.47283e-12	2.62866e-10	- && Q9FHG4.1 RecName: Full=Probable L-type lectin-domain containing receptor kinase S.7; Short=LecRK-S.7; Flags: Precursor && PF00069:Protein kinase domain	Pkinase
Os08g0402500	1.19355	1.61306e-11	5.45608e-10	Protein of unknown function DUF761%2C plant domain containing protein && - && PF05553:Cotton fibre expressed protein	-
Os12g0227500	1.11397	1.841e-11	6.14884e-10	Similar to Beta-glucosidase aggregating factor && - && PF03018:Dirigent-like protein	-
Os07g0294100	1.03447	2.70051e-11	8.83096e-10	Similar to NB-ARC domain containing protein && Q9SX38.2 RecName: Full=Putative disease resistance protein At1g50180 && PF00931:NB-ARC domain	NB-ARC
Os01g0173600	1.19502	3.49912e-11	1.1331e-09	- && - && PF12681:Glyoxalase-like domain	-
Os04g0359300	1.22464	5.33301e-11	1.6879e-09	Sulfotransferase family protein && Q9M1V2.1 RecName: Full=Cytosolic sulfotransferase 5; Short=AtSOT5; AltName: Full=Flavonoid 7-sulfotransferase 3a; Short=AtST3a && PF00685:Sulfotransferase domain	Sulfotransfer_1
Os01g0644000	1.04957	5.81825e-11	1.81981e-09	Twin-arginine translocation pathway signal domain containing protein && - && -	-
Os01g0159250	1.17255	5.96002e-11	1.85542e-09	Hypothetical protein && - && -	-
Os12g0157066	1.20906	6.44736e-11	1.99313e-09	Hypothetical protein && Q53QI0.1 RecName: Full=B3 domain-containing protein Os11g0156000 && PF02362:B3 DNA binding domain	B3
Os08g0246700	1.2864	6.5802e-11	2.03184e-09	Hypothetical gene && - && -	-
Os08g0237800	1.55041	7.02024e-11	2.14875e-09	- && Q38907.2 RecName: Full=Probable xyloglucan endotransglucosylase/hydrolase protein 25; Short=At-XTH25; Short=XTH-25; Flags: Precursor && PF00722:Glycosyl hydrolases family 16|PF06955:Xyloglucan endo-transglycosylase (XET) C-terminus	-
Os12g0281300	1.93825	1.03626e-10	3.10598e-09	- && Q38834.2 RecName: Full=Disease resistance RPP13-like protein 4; AltName: Full=Disease resistance protein ZAR1; AltName: Full=Protein HOPZ-ACTIVATED RESISTANCE 1 && PF00931:NB-ARC domain|PF00085:Thioredoxin	NB-ARC
Os07g0253100	1.52734	1.11247e-10	3.32316e-09	Conserved hypothetical protein && - && -	-
Os02g0511800	1.25343	1.81594e-10	5.28791e-09	NOP5%2C N-terminal domain containing protein && - && -	-
Os07g0141100	1.60625	2.20173e-10	6.36253e-09	- && Q8RWZ5.1 RecName: Full=G-type lectin S-receptor-like serine/threonine-protein kinase SD2-5; AltName: Full=S-domain-2 (SD2) receptor kinase 5; Short=SD2-5; Flags: Precursor && PF00069:Protein kinase domain	Pkinase
Os04g0641700	1.52787	3.92952e-10	1.09969e-08	- && Q7X742.2 RecName: Full=Transcription factor ILI1; Short=OsILI1; AltName: Full=Basic helix-loop-helix protein 154; Short=OsbHLH154; AltName: Full=Protein INCREASED LEAF INCLINATION 1; AltName: Full=bHLH transcription factor bHLH154 >A2XY47.1 RecName: Full=Transcription factor ILI1; AltName: Full=Basic helix-loop-helix protein 154; AltName: Full=Protein INCREASED LEAF INCLINATION 1; AltName: F…	-
Os06g0513943	3.54977	4.04679e-10	1.12894e-08	- && Q9SBK8.1 RecName: Full=Thionin; Contains: RecName: Full=Thionin; Contains: RecName: Full=Acidic protein; Flags: Precursor && -	-
Os11g0491600	7.78519	5.20007e-10	1.43115e-08	Hypothetical conserved gene && - && -	-
Os04g0125700	1.2466	5.6879e-10	1.55415e-08	Concanavalin A-like lectin/glucanase domain containing protein && Q9SZD5.1 RecName: Full=L-type lectin-domain containing receptor kinase V.9; Short=LecRK-V.9; Flags: Precursor && PF00139:Legume lectin domain|PF00069:Protein kinase domain	Pkinase
Os08g0425300	1.09313	1.02797e-09	2.69522e-08	- && Q84Q51.1 RecName: Full=Endoglucanase 21; AltName: Full=Endo-1,4-beta glucanase 21; AltName: Full=OsGLU9; Flags: Precursor && PF00759:Glycosyl hydrolase family 9	-
Os06g0513862	3.1404	1.18508e-09	3.09191e-08	- && Q9SBK8.1 RecName: Full=Thionin; Contains: RecName: Full=Thionin; Contains: RecName: Full=Acidic protein; Flags: Precursor && -	-
Os02g0185200	1.34159	1.21179e-09	3.1585e-08	Cytochrome P450 family protein && O81974.1 RecName: Full=Cytochrome P450 71D8; AltName: Full=Cytochrome P450 CP7 && PF00067:Cytochrome P450	p450
Os04g0480200	3.09946	1.53202e-09	3.94292e-08	- && Q7XK12.1 RecName: Full=Probable high-affinity nitrate transporter-activating protein 2.2; Short=OsNAR2.2; Flags: Precursor && PF16974:High-affinity nitrate transporter accessory	-
Os07g0252800	1.24944	1.73815e-09	4.45187e-08	Conserved hypothetical protein && - && -	-
Os11g0112200	1.26162	2.03355e-09	5.13916e-08	- && P22195.2 RecName: Full=Cationic peroxidase 1; AltName: Full=PNPC1; Flags: Precursor && PF00141:Peroxidase	-
Os06g0522300	1.0142	2.28131e-09	5.70563e-08	- && A5H452.1 RecName: Full=Peroxidase 70; AltName: Full=Plasma membrane-bound peroxidase 2b; Short=pmPOX2b; Flags: Precursor && PF00141:Peroxidase	-
Os11g0213000	1.49139	2.67886e-09	6.61899e-08	- && O65405.2 RecName: Full=Cysteine-rich receptor-like protein kinase 28; Short=Cysteine-rich RLK28; Flags: Precursor && -	-
Os11g0179700	1.47465	4.30016e-09	1.02995e-07	Similar to Dirigent-like protein && Q9FIG7.1 RecName: Full=Dirigent protein 2; Short=AtDIR2; Flags: Precursor && PF03018:Dirigent-like protein	-
Os10g0158400	3.92899	9.79445e-09	2.21236e-07	- && Q8LIL0.2 RecName: Full=Bisdemethoxycurcumin synthase; AltName: Full=Curcuminoid synthase && PF00195:Chalcone and stilbene synthases, N-terminal domain|PF02797:Chalcone and stilbene synthases, C-terminal domain	Chal_sti_synt_N
Os02g0206700	1.21057	1.90473e-08	4.08381e-07	UDP-glucuronosyl/UDP-glucosyltransferase family protein && Q6VAA9.1 RecName: Full=UDP-glycosyltransferase 73E1 && PF00201:UDP-glucoronosyl and UDP-glucosyl transferase	UDPGT
Os11g0637200	1.29348	1.987e-08	4.24308e-07	Similar to Sorbitol transporter && Q8VZ80.2 RecName: Full=Polyol transporter 5; AltName: Full=Protein POLYOL TRANSPORTER 5; Short=AtPLT5; AltName: Full=Sugar-proton symporter PLT5 && PF00083:Sugar (and other) transporter	Sugar_tr
Os04g0456200	1.56111	2.47294e-08	5.19318e-07	Similar to H0523F07.6 protein && O65660.1 RecName: Full=PLAT domain-containing protein 1; Short=AtPLAT1; Short=PLAT domain protein 1; Flags: Precursor && PF01477:PLAT/LH2 domain	-
Os09g0356000	1.16004	2.73939e-08	5.68536e-07	- && Q9FZB8.1 RecName: Full=Probable LRR receptor-like serine/threonine-protein kinase At1g51810; Flags: Precursor && PF12819:Carbohydrate-binding protein of the ER|PF07714:Protein tyrosine kinase	Pkinase_Tyr
Os02g0117700	1.25537	2.74316e-08	5.68874e-07	- && Q9SDX3.1 RecName: Full=UTP--glucose-1-phosphate uridylyltransferase; AltName: Full=UDP-glucose pyrophosphorylase; Short=UDPGP; Short=UGPase && PF01704:UTP--glucose-1-phosphate uridylyltransferase	-
Os12g0528801	1.50117	2.82412e-08	5.85207e-07	Hypothetical gene && - && -	-
Os06g0725000	1.18505	3.1648e-08	6.48723e-07	- && Q38853.1 RecName: Full=Rhodanese-like domain-containing protein 15, chloroplastic; AltName: Full=Protein DARK INDUCIBLE 1; AltName: Full=Senescence-associated protein 1; Short=AtSEN1; AltName: Full=Sulfurtransferase 15; Short=AtStr15; Flags: Precursor && PF00581:Rhodanese-like domain	Rhodanese
Os03g0809000	1.41728	3.57783e-08	7.26109e-07	- && F4JUF8.1 RecName: Full=Dirigent protein 15; Short=AtDIR15; Flags: Precursor && PF03018:Dirigent-like protein	-
Os07g0241050	1.77102	8.03708e-08	1.53922e-06	Hypothetical protein && Q8W2B7.1 RecName: Full=DIMBOA UDP-glucosyltransferase BX8; AltName: Full=2,4-dihydroxy-7-methoxy-2H-1,4-benzoxazin-3(4H)-one 2-D-glucosyltransferase BX8; AltName: Full=Protein BENZOXAZINLESS 8 && PF00201:UDP-glucoronosyl and UDP-glucosyl transferase	UDPGT
Os11g0210100	1.0013	9.77284e-08	1.83489e-06	- && Q9SZH2.2 RecName: Full=Peroxidase 43; Short=Atperox P43; Flags: Precursor && PF00141:Peroxidase	-
Os02g0616800	1.58704	1.19725e-07	2.20431e-06	Ribosome-inactivating protein domain containing protein && - && -	-
Os09g0427125	1.31029	1.23756e-07	2.27379e-06	Hypothetical conserved gene && - && -	-
Os06g0114200	1.0291	1.56306e-07	2.79459e-06	- && P61209.2 RecName: Full=ADP-ribosylation factor 1 >P61210.2 RecName: Full=ADP-ribosylation factor 1; AltName: Full=lARF1 && PF00025:ADP-ribosylation factor family	Arf
Os10g0452700	1.02866	1.58404e-07	2.8245e-06	Eggshell protein family protein && - && -	-
Os01g0197700	1.60355	1.8767e-07	3.27389e-06	- && Q4ADV8.1 RecName: Full=Cytokinin dehydrogenase 2; AltName: Full=Cytokinin oxidase 2; Short=OsCKX2; AltName: Full=QTL grain number 1a; Short=Gn1a; Flags: Precursor && PF09265:Cytokinin dehydrogenase 1, FAD and cytokinin binding|PF01565:FAD binding domain	FAD_binding_4
Os04g0212700	1.83389	2.02573e-07	3.50854e-06	Similar to Histone H2A && Q75L11.2 RecName: Full=Probable histone H2A.6 >A2XZN0.2 RecName: Full=Probable histone H2A.6 && -	-
Os03g0234100	1.90639	2.13773e-07	3.68572e-06	- && Q94FT7.1 RecName: Full=Non-symbiotic hemoglobin 4; AltName: Full=ORYsa GLB1d; AltName: Full=rHb4 && PF00042:Globin	-
Os10g0552200	1.10381	2.14952e-07	3.70363e-06	- && Q01595.1 RecName: Full=Cortical cell-delineating protein; AltName: Full=Root-specific protein ZRP3; Flags: Precursor && PF14547:Hydrophobic seed protein	-
Os07g0109100	1.62244	3.00271e-07	5.00188e-06	Protein of unknown function DUF594 family protein && - && PF04578:Protein of unknown function, DUF594|PF13968:Domain of unknown function (DUF4220)	-
Os01g0702300	2.09886	4.61783e-07	7.42708e-06	- && F4JXC5.1 RecName: Full=Subtilisin-like protease SBT5.4; AltName: Full=Subtilase subfamily 5 member 4; Short=AtSBT5.4; Flags: Precursor && PF02225:PA domain|PF00082:Subtilase family	Peptidase_S8
Os07g0440100	4.87657	4.92107e-07	7.85304e-06	Conserved hypothetical protein && - && -	-
Os12g0117100	1.11929	5.09228e-07	8.09941e-06	Alpha/beta hydrolase fold-1 domain containing protein && Q9SG92.1 RecName: Full=Methylesterase 17; Short=AtMES17; AltName: Full=Methyl indole-3-acetic acid esterase && PF12697:Alpha/beta hydrolase family	-
Os08g0239300	1.05042	5.42823e-07	8.56976e-06	Dienelactone hydrolase domain containing protein && Q9ZT66.1 RecName: Full=Endo-1,3;1,4-beta-D-glucanase; Flags: Precursor && PF01738:Dienelactone hydrolase family	-
Os01g0785400	1.36724	6.14428e-07	9.55832e-06	- && Q8LQM5.1 RecName: Full=Probable indole-3-acetic acid-amido synthetase GH3.1; AltName: Full=Auxin-responsive GH3-like protein 1; Short=OsGH3-1 && PF03321:GH3 auxin-responsive promoter	-
Os10g0113100	1.1476	6.15229e-07	9.56519e-06	Aldo/keto reductase family protein && Q7G765.1 RecName: Full=Probable NAD(P)H-dependent oxidoreductase 2 && PF00248:Aldo/keto reductase family	Aldo_ket_red
Os01g0127200	2.22015	6.16177e-07	9.57432e-06	- && F4I4K5.1 RecName: Full=Multicopper oxidase LPR1; AltName: Full=Protein LOW PHOSPHATE ROOT 1; Flags: Precursor && PF00394:Multicopper oxidase|PF07731:Multicopper oxidase	-
Os06g0574000	1.01253	6.20974e-07	9.64323e-06	Hypothetical conserved gene && - && -	-
Os01g0933900	1.24191	6.35642e-07	9.84801e-06	- && P04907.4 RecName: Full=Glutathione S-transferase 3; AltName: Full=GST class-phi member 3; AltName: Full=GST-III && PF00043:Glutathione S-transferase, C-terminal domain|PF02798:Glutathione S-transferase, N-terminal domain	GST_N
Os02g0678300	2.61122	7.39109e-07	1.13126e-05	- && Q9S746.1 RecName: Full=Protein HOTHEAD; AltName: Full=Protein ADHESION OF CALYX EDGES; Flags: Precursor && PF05199:GMC oxidoreductase|PF00732:GMC oxidoreductase	-
Os02g0483500	4.1311	8.77158e-07	1.31678e-05	- && Q940Z5.1 RecName: Full=Phenolic glucoside malonyltransferase 1 && PF02458:Transferase family	-
Os01g0700100	1.32783	1.04421e-06	1.54144e-05	- && Q5N8J1.1 RecName: Full=Bidirectional sugar transporter SWEET2b; Short=OsSWEET2b >B8A833.1 RecName: Full=Bidirectional sugar transporter SWEET2b; Short=OsSWEET2b && PF03083:Sugar efflux transporter for intercellular exchange	-
Os11g0677000	2.2794	1.08948e-06	1.60115e-05	Similar to NB-ARC domain containing protein%2C expressed && Q9LRR5.1 RecName: Full=Putative disease resistance protein At3g14460 && -	-
Os02g0114100	1.45097	1.33117e-06	1.91818e-05	Protein of unknown function DUF6%2C transmembrane domain containing protein && Q94AP3.1 RecName: Full=Protein WALLS ARE THIN 1 && PF00892:EamA-like transporter family	DUF6
Os12g0111800	1.407	1.67985e-06	2.37556e-05	Similar to Class III peroxidase 136 && P22195.2 RecName: Full=Cationic peroxidase 1; AltName: Full=PNPC1; Flags: Precursor && PF00141:Peroxidase	-
Os07g0511100	5.41649	1.76329e-06	2.47512e-05	Hypothetical protein && - && -	-
Os12g0594600	1.49842	1.81569e-06	2.53979e-05	BTB/POZ fold domain containing protein && - && PF01466:Skp1 family, dimerisation domain	Skp1
Os03g0155500	1.54212	2.46399e-06	3.33881e-05	- && Q4PR41.2 RecName: Full=Expansin-A25; AltName: Full=Alpha-expansin-25; AltName: Full=OsEXP25; AltName: Full=OsEXPA25; AltName: Full=OsaEXPa1.6; Flags: Precursor && PF01357:Pollen allergen|PF03330:Rare lipoprotein A (RlpA)-like double-psi beta-barrel	-
Os01g0164075	1.85434	2.63122e-06	3.54195e-05	Pollen Ole e 1 allergen/extensin domain containing protein && - && PF01190:Pollen proteins Ole e I like	-
Os01g0216000	1.14657	3.22722e-06	4.26224e-05	- && Q9FJ45.1 RecName: Full=GDSL esterase/lipase At5g45910; AltName: Full=Extracellular lipase At5g45910; Flags: Precursor && -	-
Os05g0552100	1.22881	3.37734e-06	4.42769e-05	Conserved hypothetical protein && - && -	-
Os01g0710100	1.14065	4.0755e-06	5.24704e-05	Hypothetical conserved gene && - && PF14364:Domain of unknown function (DUF4408)|PF05553:Cotton fibre expressed protein	-
Os06g0725200	1.49955	4.2032e-06	5.39228e-05	- && O23470.2 RecName: Full=GDSL esterase/lipase At4g16230; AltName: Full=Extracellular lipase At4g16230; Flags: Precursor && PF00657:GDSL-like Lipase/Acylhydrolase	Lipase_GDSL
Os04g0655000	1.59466	4.28383e-06	5.48338e-05	- && P17801.2 RecName: Full=Putative receptor protein kinase ZmPK1; Flags: Precursor && PF01453:D-mannose binding lectin|PF00069:Protein kinase domain|PF00024:PAN domain|PF00954:S-locus glycoprotein domain	Pkinase
Os05g0502000	1.01944	5.3629e-06	6.72538e-05	- && Q94AS9.2 RecName: Full=Cyclic nucleotide-gated ion channel 4; Short=AtCNGC4; AltName: Full=Cyclic nucleotide- and calmodulin-regulated ion channel 4; Short=AtHLM1 && PF00520:Ion transport protein|PF00027:Cyclic nucleotide-binding domain	Ion_trans
Os05g0100100	2.40382	6.066e-06	7.50445e-05	Similar to cDNA clone:006-204-G09%2C full insert sequence && - && -	-
Os05g0501001	6.23042	7.9764e-06	9.6042e-05	Hypothetical gene && - && -	-
Os01g0156300	2.51204	1.11982e-05	0.000129611	- && - && PF06533:Protein of unknown function (DUF1110)	-
Os02g0572200	1.03366	1.71631e-05	0.000189966	Similar to RING-H2 finger protein ATL3I (YGHL1-C3HC4 RING fusion protein) && Q8LGA5.2 RecName: Full=E3 ubiquitin-protein ligase ATL31; AltName: Full=Protein CARBON/NITROGEN INSENSITIVE 1; AltName: Full=Protein SUPER SURVIVAL 1; AltName: Full=RING-H2 finger protein ATL31; AltName: Full=RING-type E3 ubiquitin transferase ATL31; Flags: Precursor && PF13639:Ring finger domain	-
Os11g0606200	2.23651	2.00656e-05	0.000218543	Similar to Leucine Rich Repeat family protein%2C expressed && Q9C646.1 RecName: Full=Probable disease resistance protein RXW24L && PF00931:NB-ARC domain	NB-ARC
Os11g0605100	1.13544	2.19863e-05	0.000237516	NB-ARC domain containing protein && P0DI17.1 RecName: Full=Probable disease resistance protein RF9 >P0DI18.1 RecName: Full=Probable disease resistance protein RDL6 && PF00931:NB-ARC domain	NB-ARC
Os03g0739700	1.62035	2.76916e-05	0.000291222	Uncharacterised protein family UPF0114 domain containing protein && - && PF03350:Uncharacterized protein family, UPF0114	-
Os10g0477900	2.14814	3.22758e-05	0.000333755	Similar to NAD dependent epimerase/dehydratase family protein%2C expressed && D7U6G6.1 RecName: Full=Anthocyanidin reductase ((2S)-flavan-3-ol-forming); Short=VvANR && PF01073:3-beta hydroxysteroid dehydrogenase/isomerase family	-
Os10g0439200	1.12139	3.38085e-05	0.000347711	- && Q4PR40.2 RecName: Full=Expansin-A28; AltName: Full=Alpha-expansin-28; AltName: Full=OsEXP28; AltName: Full=OsEXPA28; AltName: Full=OsaEXPa1.7; Flags: Precursor && PF03330:Rare lipoprotein A (RlpA)-like double-psi beta-barrel|PF01357:Pollen allergen	-
Os05g0212900	2.28017	3.50063e-05	0.000358366	- && Q8LIL0.2 RecName: Full=Bisdemethoxycurcumin synthase; AltName: Full=Curcuminoid synthase && PF02797:Chalcone and stilbene synthases, C-terminal domain|PF00195:Chalcone and stilbene synthases, N-terminal domain	Chal_sti_synt_N
Os07g0558100	1.35481	3.5218e-05	0.000360395	- && Q8GWP0.1 RecName: Full=Transcription factor MYB39; AltName: Full=Myb-related protein 39; Short=AtMYB39 && PF00249:Myb-like DNA-binding domain	Myb_DNA-binding
Os03g0155700	1.26142	3.61204e-05	0.000369061	- && Q4PR50.2 RecName: Full=Expansin-A15; AltName: Full=Alpha-expansin-15; AltName: Full=OsEXP15; AltName: Full=OsEXPA15; AltName: Full=OsaEXPa1.8; Flags: Precursor && PF01357:Pollen allergen|PF03330:Rare lipoprotein A (RlpA)-like double-psi beta-barrel	-
Os01g0529800	2.21806	4.41597e-05	0.000441697	Similar to Very-long-chain fatty acid condensing enzyme CUT1 && Q9XF43.1 RecName: Full=3-ketoacyl-CoA synthase 6; Short=KCS-6; AltName: Full=Cuticular protein 1; AltName: Full=Eceriferum 6; AltName: Full=Very long-chain fatty acid condensing enzyme 6; Short=VLCFA condensing enzyme 6 && PF08541:3-Oxoacyl-[acyl-carrier-protein (ACP)] synthase III C terminal|PF08392:FAE1/Type III polyketide synthase…	-
Os05g0458500	3.66044	5.64735e-05	0.000547958	- && P0DKK6.1 RecName: Full=Laccase-13; AltName: Full=Benzenediol:oxygen oxidoreductase 13; AltName: Full=Diphenol oxidase 13; AltName: Full=Urishiol oxidase 13; Flags: Precursor >B9FJH4.2 RecName: Full=Laccase-12; AltName: Full=Benzenediol:oxygen oxidoreductase 12; AltName: Full=Diphenol oxidase 12; AltName: Full=Urishiol oxidase 12; Flags: Precursor && PF00394:Multicopper oxidase|PF07731:Multic…	-
Os07g0240600	1.32676	7.85272e-05	0.000734855	- && Q9M052.1 RecName: Full=UDP-glycosyltransferase 76F1 && PF00201:UDP-glucoronosyl and UDP-glucosyl transferase	UDPGT
Os03g0156300	1.98431	8.22301e-05	0.000765734	- && Q10RK1.1 RecName: Full=Expansin-A20; AltName: Full=Alpha-expansin-20; AltName: Full=OsEXP20; AltName: Full=OsEXPA20; AltName: Full=OsaEXPa1.1; Flags: Precursor && PF01357:Pollen allergen|PF03330:Rare lipoprotein A (RlpA)-like double-psi beta-barrel	-
Os03g0183200	1.05424	0.000112995	0.00101798	- && - && -	-
Os06g0348800	5.3535	0.000116653	0.00104493	- && Q5Z5I4.1 RecName: Full=Probable transcription factor GLK1; AltName: Full=Golden2-like protein 1; Short=OsGLK1 && PF00249:Myb-like DNA-binding domain	Myb_DNA-binding
Os12g0439201	1.25145	0.000117315	0.00105014	Hypothetical gene && - && -	-
Os02g0565500	1.6446	0.000150983	0.00130708	- && P93749.1 RecName: Full=Probable protein kinase At2g41970 && PF07714:Protein tyrosine kinase	Pkinase_Tyr
Os01g0882000	1.34895	0.00016179	0.00138933	Conserved hypothetical protein && - && -	-
Os10g0560400	2.61108	0.000167198	0.00142838	- && E5RQA1.1 RecName: Full=Transcription factor GHD7; AltName: Full=Protein GRAIN NUMBER PLANT HEIGHT AND HEADING DATE 7 && PF06203:CCT motif	CCT
Os03g0830500	1.23289	0.000213743	0.00177581	- && D9HP26.1 RecName: Full=Cell number regulator 10; AltName: Full=ZmCNR10 && PF04749:PLAC8 family	-
Os01g0150500	1.04464	0.000216236	0.00179371	Similar to 3-hydroxyacyl-CoA dehydratase PASTICCINO 2A && Q7XSZ4.2 RecName: Full=Very-long-chain (3R)-3-hydroxyacyl-CoA dehydratase PASTICCINO 2A; AltName: Full=3-hydroxyacyl-CoA dehydratase PASTICCINO 2A; Short=HACD; Short=PAS2A; AltName: Full=Protein tyrosine phosphatase-like protein && PF04387:Protein tyrosine phosphatase-like protein, PTPLA	-
Os08g0144100	1.45865	0.000219479	0.00181551	- && Q84UL5.1 RecName: Full=Probable calcium-binding protein CML32; AltName: Full=Calmodulin-like protein 32 && PF13499:EF-hand domain pair|PF13405:EF-hand domain	-
Os01g0654800	1.82255	0.000233772	0.00191232	Conserved hypothetical protein && - && -	-
Os07g0693100	1.19583	0.000234955	0.00192023	- && Q0D3D2.1 RecName: Full=Pyruvate decarboxylase 3; Short=PDC && PF00205:Thiamine pyrophosphate enzyme, central domain|PF02775:Thiamine pyrophosphate enzyme, C-terminal TPP binding domain	-
Os04g0172400	1.15757	0.000290897	0.00231135	- && Q7XHC4.1 RecName: Full=Acyl transferase 15; Short=OsAT15 && PF02458:Transferase family	-
Os08g0358050	3.35144	0.000299485	0.00237109	Non-protein coding transcript && - && -	-
Os07g0611500	1.55642	0.000309783	0.00244099	C1-like domain containing protein && - && PF07649:C1-like domain	C1_3
Os05g0506800	1.73633	0.000317154	0.00249316	- && Q9FXJ1.1 RecName: Full=GDSL esterase/lipase At1g28570; AltName: Full=Extracellular lipase At1g28570; Flags: Precursor && PF00657:GDSL-like Lipase/Acylhydrolase	Lipase_GDSL
Os03g0181400	3.89988	0.000327665	0.00256064	Similar to ubiquitin thiolesterase && - && PF11955:Plant organelle RNA recognition domain	-
Os11g0491500	5.43426	0.00036541	0.00281915	- && - && PF02298:Plastocyanin-like domain	Cu_bind_like
Os01g0355800	2.13866	0.00037562	0.00288369	Similar to Esterase PIR7A && A2WYS8.2 RecName: Full=Probable esterase PIR7A >Q0JG98.2 RecName: Full=Probable esterase PIR7A && -	-
Os05g0400200	1.19537	0.0004057	0.0030861	Similar to Retrotransposon protein Ty1-copia subclass && Q9ZT66.1 RecName: Full=Endo-1,3;1,4-beta-D-glucanase; Flags: Precursor && PF01738:Dienelactone hydrolase family	-
Os05g0103800	2.56218	0.000432241	0.00326279	Conserved hypothetical protein && - && -	-
Os05g0359833	1.16638	0.000460845	0.00345127	Similar to zinc finger%2C C3HC4 type family protein && Q5Z5F2.1 RecName: Full=E3 ubiquitin-protein ligase Os06g0535400; AltName: Full=RING-H2 finger protein Os06g0535400; AltName: Full=RING-type E3 ubiquitin transferase Os06g0535400 && -	-
Os12g0438600	1.09207	0.000462886	0.00346461	- && P92941.2 RecName: Full=Chloride channel protein CLC-a; Short=AtCLC-a; AltName: Full=CBS domain-containing protein CBSCLC5 && -	-
Os01g0315600	1.28926	0.000517199	0.00380894	Similar to Monoglyceride lipase && - && PF12146:Serine aminopeptidase, S33	-
Os09g0443800	1.00497	0.00062482	0.00450909	- && - && -	-
Os03g0197100	2.75656	0.000635218	0.00456924	Similar to Sugar transporter protein && Q8VZ80.2 RecName: Full=Polyol transporter 5; AltName: Full=Protein POLYOL TRANSPORTER 5; Short=AtPLT5; AltName: Full=Sugar-proton symporter PLT5 && PF00083:Sugar (and other) transporter	Sugar_tr
Os10g0191100	2.13396	0.000645356	0.00462589	- && - && PF14368:Probable lipid transfer	-
Os11g0677050	2.35862	0.000717035	0.00506189	Non-protein coding transcript && Q9LRR5.1 RecName: Full=Putative disease resistance protein At3g14460 && -	-
Os02g0202200	1.32136	0.000745665	0.00523343	- && Q6Z784.1 RecName: Full=SPX domain-containing protein 2; AltName: Full=Protein SPX DOMAIN GENE 2; Short=OsSPX2 && PF03105:SPX domain	SPX
Os05g0316400	1.11399	0.000750374	0.0052637	Conserved hypothetical protein && - && -	-
Os01g0865800	1.27893	0.00079175	0.00551467	- && Q9SVC5.1 RecName: Full=Dof zinc finger protein DOF3.5; Short=AtDOF3.5 && PF02701:Dof domain, zinc finger	zf-Dof
Os01g0281600	1.05385	0.000807814	0.00561772	- && - && PF02298:Plastocyanin-like domain	Cu_bind_like
Os03g0156000	1.4673	0.000815837	0.00566612	- && Q7G6Z5.1 RecName: Full=Expansin-A19; AltName: Full=Alpha-expansin-19; AltName: Full=OsEXP19; AltName: Full=OsEXPA19; AltName: Full=OsaEXPa1.2; Flags: Precursor && PF01357:Pollen allergen|PF03330:Rare lipoprotein A (RlpA)-like double-psi beta-barrel	-
Os09g0567201	1.5754	0.000993392	0.0066992	Hypothetical protein && - && PF05910:Plant protein of unknown function (DUF868)	-
Os12g0621500	1.00155	0.00104598	0.00698877	- && Q9LE81.1 RecName: Full=Probable serine/threonine protein kinase IRE; AltName: Full=Protein INCOMPLETE ROOT HAIR ELONGATION; Short=AtIRE && PF00069:Protein kinase domain	Pkinase
Os11g0676100	1.03727	0.00108525	0.00721582	Similar to NB-ARC domain containing protein%2C expressed && Q38834.2 RecName: Full=Disease resistance RPP13-like protein 4; AltName: Full=Disease resistance protein ZAR1; AltName: Full=Protein HOPZ-ACTIVATED RESISTANCE 1 && PF00931:NB-ARC domain	NB-ARC
Os06g0141400	3.16949	0.00113452	0.00749745	Similar to Early nodulin && - && -	-
Os06g0177600	3.14267	0.00119166	0.00781293	2OG-Fe(II) oxygenase domain containing protein && Q39224.1 RecName: Full=Protein SRG1; Short=AtSRG1; AltName: Full=Protein SENESCENCE-RELATED GENE 1 && PF03171:2OG-Fe(II) oxygenase superfamily|PF14226:non-haem dioxygenase in morphine synthesis N-terminal	2OG-FeII_Oxy
Os02g0701700	1.06903	0.00146891	0.00935836	Conserved hypothetical protein && - && -	-
Os10g0530200	1.03141	0.00163073	0.0102469	- && Q06398.2 RecName: Full=Probable glutathione S-transferase GSTU6; AltName: Full=28 kDa cold-induced protein && PF13410:Glutathione S-transferase, C-terminal domain|PF13417:Glutathione S-transferase, N-terminal domain	-
Os08g0240000	2.18188	0.00166626	0.0104479	Similar to STF-1 (Fragment) && P52836.2 RecName: Full=Flavonol 3-sulfotransferase; Short=F3-ST && PF00685:Sulfotransferase domain	Sulfotransfer_1
Os02g0636600	1.17033	0.00169196	0.0105841	GRAM domain containing protein && Q9FTA0.1 RecName: Full=GEM-like protein 4 && PF02893:GRAM domain	GRAM
Os11g0515700	4.66205	0.00179703	0.011147	Non-protein coding transcript && - && -	-
Os11g0275800	1.62786	0.00179952	0.0111598	Crotonase%2C core domain containing protein && - && -	-
Os06g0513050	4.58865	0.00180217	0.0111736	- && Q9SBK8.1 RecName: Full=Thionin; Contains: RecName: Full=Thionin; Contains: RecName: Full=Acidic protein; Flags: Precursor && -	-
Os09g0240200	1.08724	0.00183145	0.0113156	- && O82117.1 RecName: Full=Zinc finger protein CO3; AltName: Full=Protein CONSTANS-like CO3; Short=OsCO3 && PF06203:CCT motif	CCT
Os10g0386300	1.61898	0.00189744	0.0116583	- && - && -	-
Os06g0530700	1.00851	0.00197873	0.0120629	Endonuclease TnsA%2C N-terminal/resolvase Hjc/tRNA endonuclease%2C C-terminal domain containing protein && Q5Z6B1.1 RecName: Full=Probable tRNA-splicing endonuclease subunit Sen2; AltName: Full=tRNA-intron endonuclease Sen2 && PF01974:tRNA intron endonuclease, catalytic C-terminal domain	-
Os02g0445600	1.29878	0.00202047	0.012278	- && O65695.1 RecName: Full=Auxin-responsive protein SAUR50; AltName: Full=Protein SMALL AUXIN UP RNA 50 && -	-
Os04g0127800	2.32714	0.00205094	0.0124347	- && F4I171.1 RecName: Full=Mediator of RNA polymerase II transcription subunit 15a && -	-
Os01g0624400	4.56382	0.00207686	0.0125604	- && P46518.1 RecName: Full=Late embryogenesis abundant protein Lea14-A && PF03168:Late embryogenesis abundant protein	-
Os12g0130800	1.3162	0.00224702	0.0134169	- && P17801.2 RecName: Full=Putative receptor protein kinase ZmPK1; Flags: Precursor && PF00069:Protein kinase domain|PF01453:D-mannose binding lectin|PF00954:S-locus glycoprotein domain	Pkinase
Os03g0819400	1.10827	0.00226161	0.0134814	- && Q58FZ0.1 RecName: Full=Protein SODIUM POTASSIUM ROOT DEFECTIVE 2; Short=NaKR2; AltName: Full=Heavy metal-associated plant protein 3; Short=AtHPP03 && PF00403:Heavy-metal-associated domain	HMA
Os08g0239900	2.02627	0.00234863	0.0139252	Similar to Flavonol 4-sulfotransferase && Q9FX56.1 RecName: Full=Cytosolic sulfotransferase 8; Short=AtSOT8; AltName: Full=Sulfotransferase 4b; Short=AtST4b && PF00685:Sulfotransferase domain	Sulfotransfer_1
Os04g0153000	3.94489	0.00252104	0.0148087	Similar to OSIGBa0147M20.4 protein && - && PF04578:Protein of unknown function, DUF594|PF13968:Domain of unknown function (DUF4220)	-
Os06g0254300	1.24276	0.00273762	0.0158533	Similar to EF-hand calcium bining protein && Q9CAB7.1 RecName: Full=Probable peroxygenase 4; Short=AtPXG4; AltName: Full=Caleosin-4 && PF05042:Caleosin related protein	-
Os01g0293501	1.06651	0.00275589	0.0159383	Hypothetical protein && A7QEU4.2 RecName: Full=Peroxidase 5; Flags: Precursor && PF00141:Peroxidase	-
Os03g0641200	1.3747	0.00277566	0.0160142	- && Q84MA5.1 RecName: Full=Cationic amino acid transporter 1; AltName: Full=Amino acid transporter 1 && PF13906:C-terminus of AA_permease	-
Os01g0532300	2.19165	0.002877	0.0165165	Conserved hypothetical protein && - && PF05553:Cotton fibre expressed protein	-
Os08g0173700	1.02145	0.00301542	0.0172108	- && Q3E703.1 RecName: Full=Ethylene-responsive transcription factor ERF088 && PF00847:AP2 domain	AP2
Os11g0650600	1.0151	0.0030428	0.0173373	Similar to von Willebrand factor type A domain containing protein%2C expressed && - && PF13519:von Willebrand factor type A domain	-
Os06g0514100	1.64767	0.00309339	0.0175653	- && P08772.2 RecName: Full=Leaf-specific thionin DB4; Contains: RecName: Full=Leaf-specific thionin DB4; Contains: RecName: Full=Acidic protein; Flags: Precursor && PF00321:Plant thionin	-
Os12g0115100	1.32289	0.00326051	0.0183691	- && Q0IQK9.1 RecName: Full=Non-specific lipid-transfer protein 1; Short=LTP 1; Short=PAPI; Flags: Precursor >A2ZHF1.1 RecName: Full=Non-specific lipid-transfer protein 1; Short=LTP 1; Short=PAPI; Flags: Precursor && PF00234:Protease inhibitor/seed storage/LTP family	-
Os12g0629300	1.0754	0.00331937	0.0186297	Similar to Thaumatin-like protein && P31110.1 RecName: Full=Thaumatin-like protein; Flags: Precursor && PF00314:Thaumatin family	Thaumatin
Os02g0503500	4.39607	0.0034105	0.0190928	Similar to 3-oxoacyl-[acyl-carrier-protein] reductase%2C chloroplast precursor (EC 1.1.1.100) (3-ketoacyl-acyl carrier protein reductase) && P28643.1 RecName: Full=3-oxoacyl-[acyl-carrier-protein] reductase, chloroplastic; AltName: Full=3-ketoacyl-acyl carrier protein reductase; Flags: Precursor && PF00106:short chain dehydrogenase	adh_short
Os11g0473832	1.74978	0.00355758	0.0197787	Similar to Serine decarboxylase && Q7X8D4.2 RecName: Full=Serine decarboxylase 3 && PF00282:Pyridoxal-dependent decarboxylase conserved domain	-
Os06g0676400	1.00436	0.00361387	0.0200414	Conserved hypothetical protein && - && -	-
Os01g0869750	4.98849	0.00375429	0.0206687	Conserved hypothetical protein && - && -	-
Os04g0357200	1.14749	0.00375874	0.0206851	Non-protein coding transcript && - && -	-
Os05g0305200	1.05229	0.00383794	0.0210252	Similar to TRAF-type zinc finger family protein && - && PF02176:TRAF-type zinc finger	-
Os03g0108500	3.01562	0.0039812	0.021645	- && Q8L7W5.1 RecName: Full=Methylsterol monooxygenase 1-1; AltName: Full=Sterol 4-alpha-methyl-oxidase 1-1; Short=AtSMO1-1 && PF04116:Fatty acid hydroxylase superfamily	-
Os09g0116800	3.80559	0.00410189	0.0222104	- && Q4PSU4.1 RecName: Full=Agamous-like MADS-box protein AGL61; AltName: Full=Protein DIANA && PF00319:SRF-type transcription factor (DNA-binding and dimerisation domain)	SRF-TF
Os06g0664200	1.01196	0.00451102	0.024034	- && B3QWF5.1 RecName: Full=Fructose-1,6-bisphosphatase class 1; Short=FBPase class 1; AltName: Full=D-fructose-1,6-bisphosphate 1-phosphohydrolase class 1 && PF00316:Fructose-1-6-bisphosphatase	-
Os01g0880800	1.11686	0.00458108	0.0243536	- && Q8LJJ9.1 RecName: Full=Stearoyl-[acyl-carrier-protein] 9-desaturase 1, chloroplastic; Short=Stearoyl-ACP desaturase 1; AltName: Full=Acyl-[acyl-carrier-protein] desaturase 1; Flags: Precursor >B8A7A3.1 RecName: Full=Stearoyl-[acyl-carrier-protein] 9-desaturase 1, chloroplastic; Short=Stearoyl-ACP desaturase 1; AltName: Full=Acyl-[acyl-carrier-protein] desaturase 1; Flags: Precursor && PF0340…	-
Os10g0523201	2.46219	0.00500961	0.0262381	Hypothetical protein && O82752.1 RecName: Full=Protein DETOXIFICATION 49; Short=AtDTX49; AltName: Full=Multidrug and toxic compound extrusion protein 49; Short=MATE protein 49; AltName: Full=Protein NOVEL ION CARRIER 1; Short=Protein NIC1 && PF01554:MatE	MatE
Os11g0286800	1.34706	0.00528032	0.0274247	- && Q2R712.1 RecName: Full=Achilleol B synthase && PF13243:Squalene-hopene cyclase C-terminal domain|PF13249:Squalene-hopene cyclase N-terminal domain	-
Os07g0213800	3.0198	0.00541725	0.0279982	- && Q01882.2 RecName: Full=Seed allergenic protein RAG2; AltName: Full=Seed allergenic protein RA14; AltName: Allergen=Ory s aA_TI; Flags: Precursor && PF00234:Protease inhibitor/seed storage/LTP family	-
Os06g0162550	1.04898	0.00575527	0.0294703	Carotenoid oxygenase domain containing protein && Q8LP17.1 RecName: Full=Carotenoid 9,10(9',10')-cleavage dioxygenase 1; AltName: Full=PsCCD1; AltName: Full=PsNCED1 && PF03055:Retinal pigment epithelial membrane protein	RPE65
Os02g0301650	1.45701	0.00580579	0.0296832	Hypothetical gene && - && -	-
Os11g0709000	4.73142	0.00582569	0.0297735	Similar to H0124E07.4 protein && - && -	-
Os03g0155632	1.08988	0.00589162	0.0300354	Non-protein coding transcript && Q4PR50.2 RecName: Full=Expansin-A15; AltName: Full=Alpha-expansin-15; AltName: Full=OsEXP15; AltName: Full=OsEXPA15; AltName: Full=OsaEXPa1.8; Flags: Precursor && PF03330:Rare lipoprotein A (RlpA)-like double-psi beta-barrel|PF01357:Pollen allergen	-
Os02g0494400	1.80077	0.00615688	0.0311547	Similar to TPR Domain containing protein%2C expressed && Q54DA8.1 RecName: Full=Protein STIP1 homolog && PF12796:Ankyrin repeats (3 copies)|PF13414:TPR repeat	-
Os07g0672700	1.53448	0.00618418	0.0312809	UDP-glucuronosyl/UDP-glucosyltransferase family protein && F8WKW8.1 RecName: Full=Beta-D-glucosyl crocetin beta-1,6-glucosyltransferase; AltName: Full=UDP-glucose glucosyltransferase 9; Short=GjUGT9; AltName: Full=UDP-glycosyltransferase 94E5 && PF00201:UDP-glucoronosyl and UDP-glucosyl transferase	UDPGT
Os07g0607400	2.4175	0.00643671	0.0323002	- && Q9FM79.1 RecName: Full=Pectinesterase QRT1; Short=AtQRT1; Short=PE QRT1; AltName: Full=Pectin methylesterase 62; Short=AtPME62; AltName: Full=Pectin methylesterase QRT1; AltName: Full=Protein QUARTET 1; Flags: Precursor && PF01095:Pectinesterase	-
Os10g0533500	1.12794	0.00646981	0.0324525	- && Q9SZZ8.1 RecName: Full=Beta-carotene 3-hydroxylase 1, chloroplastic; Short=AtB1; Flags: Precursor && PF04116:Fatty acid hydroxylase superfamily	-
Os06g0578100	3.79606	0.00662645	0.0330775	Similar to Retrotransposon protein && - && PF13768:von Willebrand factor type A domain|PF14624:VWA / Hh protein intein-like	-
Os06g0496400	1.09957	0.00706973	0.0348518	- && Q9C707.1 RecName: Full=Transcription factor bHLH83; AltName: Full=Basic helix-loop-helix protein 83; Short=AtbHLH83; Short=bHLH 83; AltName: Full=Transcription factor EN 112; AltName: Full=bHLH transcription factor bHLH083 && -	-
Os03g0422600	2.7897	0.00739538	0.0361254	Similar to Progesterone 5-beta-reductase && Q6PQJ9.1 RecName: Full=3-oxo-Delta(4,5)-steroid 5-beta-reductase; AltName: Full=Delta(4)-3-oxosteroid 5-beta-reductase; AltName: Full=Delta-4,5-steroid 5-beta-reductase; Short=At5beta-StR; AltName: Full=Progesterone 5-beta-reductase; Short=5beta-POR && -	-
Os09g0132900	1.14249	0.00746635	0.0363887	- && Q67ZI9.1 RecName: Full=GDSL esterase/lipase At2g42990; AltName: Full=Extracellular lipase At2g42990; Flags: Precursor && PF00657:GDSL-like Lipase/Acylhydrolase	Lipase_GDSL
Os05g0194900	1.3273	0.00762523	0.0370273	- && Q94AA4.1 RecName: Full=ATP-dependent 6-phosphofructokinase 3; Short=ATP-PFK 3; Short=Phosphofructokinase 3; AltName: Full=Phosphohexokinase 3 && PF00365:Phosphofructokinase	PFK
Os10g0148700	2.70952	0.00783225	0.0378253	- && - && PF01190:Pollen proteins Ole e I like	-
Os01g0704100	1.84401	0.00785237	0.037888	- && Q94JG1.1 RecName: Full=High-affinity nitrate transporter 2.3; Short=OsNRT2.3 && PF07690:Major Facilitator Superfamily	MFS_1
Os08g0388150	4.59643	0.00790297	0.03807	Similar to Thaumatin-like protein TLP7 && - && PF00314:Thaumatin family	Thaumatin
Os03g0220100	1.10546	0.00811698	0.038899	- && Q9XF43.1 RecName: Full=3-ketoacyl-CoA synthase 6; Short=KCS-6; AltName: Full=Cuticular protein 1; AltName: Full=Eceriferum 6; AltName: Full=Very long-chain fatty acid condensing enzyme 6; Short=VLCFA condensing enzyme 6 && PF08541:3-Oxoacyl-[acyl-carrier-protein (ACP)] synthase III C terminal|PF08392:FAE1/Type III polyketide synthase-like protein	-
Os04g0507100	1.04827	0.00813934	0.0389688	Conserved hypothetical protein && - && PF11998:Protein of unknown function (DUF3493)	-
Os01g0287400	1.2042	0.00813939	0.0389688	Similar to Hydrophobic protein LTI6A (Low temperature-induced protein 6A) && - && -	-
Os11g0658900	2.08763	0.00821532	0.0392582	- && P0C1S9.1 RecName: Full=Sn1-specific diacylglycerol lipase beta; Short=DGL-beta && PF01764:Lipase (class 3)	Lipase_3
Os06g0320200	3.58042	0.00862275	0.0408781	- && Q5Z9Z0.1 RecName: Full=Beta-glucosidase 24; Short=Os6bglu24; Flags: Precursor && PF00232:Glycosyl hydrolase family 1	Glyco_hydro_1
Os10g0109900	1.57945	0.00889601	0.0419412	- && Q93Z20.1 RecName: Full=Protein NRT1/ PTR FAMILY 8.5; Short=AtNPF8.5; AltName: Full=Peptide transporter PTR6 && PF00854:POT family	-
Os04g0589800	1.37945	0.00909048	0.0427071	- && - && PF03760:Late embryogenesis abundant (LEA) group 1	-
Os04g0367201	2.62787	0.00924582	0.0433373	Conserved hypothetical protein && - && PF13947:Wall-associated receptor kinase galacturonan-binding	-
Os08g0402001	2.49136	0.00985783	0.0457143	Hypothetical conserved gene && - && PF05553:Cotton fibre expressed protein	-
Os07g0162600	1.2147	0.0101674	0.0468882	Alpha/beta hydrolase fold-3 domain containing protein && Q9FG13.1 RecName: Full=Probable carboxylesterase 15; AltName: Full=AtCXE15 && PF07859:alpha/beta hydrolase fold	Abhydrolase_3
Os09g0329000	1.6322	0.0103623	0.0475927	- && Q6K2M1.2 RecName: Full=BURP domain-containing protein 14; Short=OsBURP14; Flags: Precursor && PF03181:BURP domain	-
Os12g0420300	1.13282	0.0105708	0.0483711	- && Q9ZVN4.1 RecName: Full=Probable tyrosine-protein phosphatase At1g05000 && PF03162:Tyrosine phosphatase family	-
Os10g0574400	1.00011	0.0107034	0.0488852	Zinc finger%2C RING-type domain containing protein && Q6NKR1.1 RecName: Full=RING-H2 finger protein ATL28; AltName: Full=RING-type E3 ubiquitin transferase ATL28 && PF13639:Ring finger domain	-

## Sheet: OE VS WT Al-down
gene_id	log2FoldChange	pvalue	padj	gene_description	tf_family
Os01g0660200	-2.72143	1.98367e-128	2.63689e-124	- && P51614.1 RecName: Full=Acidic endochitinase; Flags: Precursor && PF00704:Glycosyl hydrolases family 18	-
Os09g0362800	-1.84154	2.76331e-90	2.44885e-86	Hypothetical conserved gene && Q6K4E7.1 RecName: Full=Aminopeptidase M1-D; AltName: Full=Alpha-aminoacylpeptide hydrolase && -	-
Os01g0959200	-3.93786	1.4843e-87	9.8654e-84	- && - && PF02496:ABA/WDS induced protein	-
Os01g0916100	-1.65005	9.58315e-78	4.24629e-74	Similar to loricrin && - && -	-
Os05g0494200	-1.69925	4.1473e-76	1.57514e-72	- && P20907.3 RecName: Full=Cysteine proteinase inhibitor 2; AltName: Full=Oryzacystatin II; Short=OC-II; AltName: Full=Oryzacystatin-2 && -	-
Os05g0554000	-1.74483	2.89873e-72	9.6332e-69	- && Q9C994.1 RecName: Full=Protein DETOXIFICATION 14; Short=AtDTX14; AltName: Full=Multidrug and toxic compound extrusion protein 14; Short=MATE protein 14 && PF01554:MatE	MatE
Os05g0405000	-1.3686	9.19112e-72	2.71506e-68	- && Q6AVA8.1 RecName: Full=Pyruvate, phosphate dikinase 1, chloroplastic; AltName: Full=OsPPDKB; AltName: Full=Pyruvate, orthophosphate dikinase 1; Flags: Precursor && PF02896:PEP-utilising enzyme, TIM barrel domain|PF00391:PEP-utilising enzyme, mobile domain|PF01326:Pyruvate phosphate dikinase, PEP/pyruvate binding domain	-
Os12g0478200	-3.33276	3.38144e-69	8.98991e-66	- && - && -	-
Os06g0701700	-1.51552	8.01947e-67	1.93823e-63	- && Q0D9S3.1 RecName: Full=Cation transporter HKT1; Short=OsHKT1; AltName: Full=Ni-OsHKT1; AltName: Full=Po-OsHKT1 >A2YGP9.2 RecName: Full=Cation transporter HKT1; Short=OsHKT1; AltName: Full=Ni-OsHKT1; AltName: Full=Po-OsHKT1 && PF02386:Cation transport protein	-
Os05g0217800	-1.50155	1.01765e-66	2.25461e-63	- && Q6I5W0.1 RecName: Full=BURP domain-containing protein 2; Short=OsBURP02; Flags: Precursor && PF03181:BURP domain	-
Os01g0959100	-3.98385	1.47154e-64	3.00941e-61	- && P37220.2 RecName: Full=Abscisic stress-ripening protein 3 && -	-
Os03g0401100	-1.45235	5.55495e-63	1.05489e-59	Similar to Protein kinase domain containing protein%2C expressed && Q05609.1 RecName: Full=Serine/threonine-protein kinase CTR1; AltName: Full=Protein CONSTITUTIVE TRIPLE RESPONSE1 && -	-
Os05g0477900	-2.78739	9.31752e-63	1.65144e-59	- && Q9M5X7.1 RecName: Full=Non-specific lipid-transfer protein; Short=LTP; AltName: Allergen=Mal d 3; Flags: Precursor && -	-
Os08g0465800	-1.83101	7.50508e-62	1.24706e-58	- && Q42521.2 RecName: Full=Glutamate decarboxylase 1; Short=GAD 1 && PF00282:Pyridoxal-dependent decarboxylase conserved domain	-
Os04g0542200	-1.61622	1.60339e-61	2.50751e-58	- && Q7XUJ2.2 RecName: Full=Probable metal-nicotianamine transporter YSL9; AltName: Full=Protein YELLOW STRIPE LIKE 9; Short=OsYSL9 && PF03169:OPT oligopeptide transporter protein	OPT
Os01g0588400	-2.67243	2.6861e-61	3.96736e-58	Band 7 protein family protein && Q9FM19.1 RecName: Full=Hypersensitive-induced response protein 1; Short=AtHIR1 && PF01145:SPFH domain / Band 7 family	-
Os06g0323100	-2.15954	2.19534e-60	3.07185e-57	- && Q0J998.1 RecName: Full=Indole-3-acetate O-methyltransferase 1; AltName: Full=IAA carboxylmethyltransferase 1; AltName: Full=OsSABATH4; AltName: Full=S-adenosyl-L-methionine:(indol-3-yl) acetate carboxylmethyltransferase 1 && PF03492:SAM dependent carboxyl methyltransferase	-
Os05g0582600	-3.25442	6.32425e-60	8.40683e-57	- && Q9M9Q6.1 RecName: Full=Serine carboxypeptidase-like 50; Flags: Precursor && PF00450:Serine carboxypeptidase	Peptidase_S10
Os05g0312600	-3.01311	1.07461e-57	1.36046e-54	- && Q0DJ94.2 RecName: Full=Probable calcium-binding protein CML21; AltName: Full=Calmodulin-like protein 21 && PF13405:EF-hand domain|PF13499:EF-hand domain pair	-
Os11g0134900	-2.08877	1.76182e-57	2.12908e-54	- && Q8RWN2.2 RecName: Full=Protein ZINC INDUCED FACILITATOR 1 && PF07690:Major Facilitator Superfamily	MFS_1
Os06g0697500	-2.09924	1.96076e-56	2.26647e-53	ATPase%2C AAA-type%2C core domain containing protein && Q9LJJ7.1 RecName: Full=AAA-ATPase At3g28580 && PF14363:Domain associated at C-terminal with AAA|PF00004:ATPase family associated with various cellular activities (AAA)	AAA
Os02g0714600	-1.31098	4.10741e-56	4.54999e-53	Ribose-phosphate pyrophosphokinase 4 (EC 2.7.6.1) (Phosphoribosyl pyrophosphate synthetase 4) && Q6ZFT5.1 RecName: Full=Ribose-phosphate pyrophosphokinase 4; AltName: Full=Phosphoribosyl pyrophosphate synthase 4 && PF00156:Phosphoribosyl transferase domain|PF13793:N-terminal domain of ribose phosphate pyrophosphokinase	Pribosyltran
Os07g0677200	-1.46878	1.09285e-55	1.16218e-52	- && A2YPX3.2 RecName: Full=Peroxidase 2; Flags: Precursor && PF00141:Peroxidase	-
Os11g0691600	-2.54453	7.59975e-54	7.77103e-51	Similar to Protein kinase && Q9LMN8.2 RecName: Full=Wall-associated receptor kinase 3; Flags: Precursor && PF13947:Wall-associated receptor kinase galacturonan-binding	-
Os01g0957500	-2.21278	1.56664e-53	1.54262e-50	Hypothetical protein && Q6YV88.1 RecName: Full=Ent-cassadiene C2-hydroxylase; AltName: Full=Cytochrome P450 71Z7 && PF00067:Cytochrome P450	p450
Os09g0511600	-2.2888	1.78038e-53	1.69047e-50	- && B7F7K7.1 RecName: Full=Beta-glucosidase 31; Short=Os9bglu31; Flags: Precursor && PF00232:Glycosyl hydrolase family 1	Glyco_hydro_1
Os10g0394000	-1.19263	6.05996e-53	5.55552e-50	- && Q9FXJ1.1 RecName: Full=GDSL esterase/lipase At1g28570; AltName: Full=Extracellular lipase At1g28570; Flags: Precursor && PF00657:GDSL-like Lipase/Acylhydrolase	Lipase_GDSL
Os04g0468600	-1.83023	1.14226e-52	1.01227e-49	Hypothetical conserved gene && - && -	-
Os03g0150600	-1.12509	2.27896e-51	1.95446e-48	- && Q8H6H4.1 RecName: Full=Inorganic phosphate transporter 1-1; Short=OsPT1; Short=OsPht1;1; AltName: Full=H(+)/Pi cotransporter && PF00083:Sugar (and other) transporter	Sugar_tr
Os11g0144900	-1.68111	2.41931e-51	2.00999e-48	Conserved hypothetical protein && - && PF13962:Domain of unknown function	-
Os08g0205800	-2.60285	8.79568e-51	7.08612e-48	Hypothetical conserved gene && - && -	-
Os03g0299800	-2.56141	1.09253e-50	8.54297e-48	Protein of unknown function Cys-rich family protein && - && PF11204:Protein of unknown function (DUF2985)|PF04749:PLAC8 family	-
Os05g0162000	-1.26327	1.24682e-50	9.47085e-48	- && A5H8G4.1 RecName: Full=Peroxidase 1; AltName: Full=Plasma membrane-bound peroxidase 1; Short=pmPOX1; Flags: Precursor && PF00141:Peroxidase	-
Os08g0360300	-2.89267	2.98902e-50	2.14773e-47	Calmodulin binding protein-like domain containing protein && Q9C9T2.1 RecName: Full=Protein SAR DEFICIENT 1 && PF07887:Calmodulin binding protein-like	-
Os01g0227200	-2.6958	1.82335e-48	1.27567e-45	Similar to Somatic embryogenesis receptor kinase-like protein && Q9LV48.1 RecName: Full=Proline-rich receptor-like protein kinase PERK1; AltName: Full=Proline-rich extensin-like receptor kinase 1; Short=AtPERK1 && PF07714:Protein tyrosine kinase	Pkinase_Tyr
Os09g0453800	-1.34215	4.6855e-48	3.11421e-45	- && P9WPZ4.1 RecName: Full=Probable N-succinyldiaminopimelate aminotransferase DapC; AltName: Full=DAP-AT >P9WPZ5.1 RecName: Full=Probable N-succinyldiaminopimelate aminotransferase DapC; AltName: Full=DAP-AT && PF00155:Aminotransferase class I and II	Aminotran_1_2
Os05g0472400	-1.67725	6.17112e-48	4.0016e-45	- && Q0DHE3.3 RecName: Full=Zinc transporter 9; AltName: Full=ZRT/IRT-like protein 9; Short=OsZIP9; Flags: Precursor && PF02535:ZIP Zinc transporter	-
Os08g0498400	-3.81414	2.91896e-47	1.8477e-44	- && Q7F8T6.1 RecName: Full=Tricin synthase 2; AltName: Full=Caffeoyl-CoA 3-O-methyltransferase ROMT17 && PF01596:O-methyltransferase	-
Os11g0126800	-2.58918	4.34592e-47	2.68699e-44	Nucleoside phosphatase GDA1/CD39 family protein && Q2QYE1.2 RecName: Full=Probable apyrase 3; Short=OsAPY3; AltName: Full=ATP-diphosphatase; AltName: Full=ATP-diphosphohydrolase; AltName: Full=Adenosine diphosphatase; Short=ADPase; Flags: Precursor && PF01150:GDA1/CD39 (nucleoside phosphatase) family	-
Os03g0203700	-1.05754	9.30315e-47	5.62122e-44	- && O81108.1 RecName: Full=Calcium-transporting ATPase 2, plasma membrane-type; AltName: Full=Ca(2+)-ATPase isoform 2 && PF12515:Ca2+-ATPase N terminal autoinhibitory domain|PF00690:Cation transporter/ATPase, N-terminus|PF00122:E1-E2 ATPase|PF12710:haloacid dehalogenase-like hydrolase|PF00689:Cation transporting ATPase, C-terminus	E1-E2_ATPase
Os04g0607600	-2.53375	2.09248e-46	1.23624e-43	- && Q7XPF7.2 RecName: Full=Probable cation transporter HKT7; Short=OsHKT7 && PF02386:Cation transport protein	-
Os08g0556300	-1.75034	2.44474e-46	1.40172e-43	Glycolipid transfer protein domain domain containing protein && O64587.1 RecName: Full=Accelerated cell death 11; AltName: Full=Ceramide-1-phosphate transfer protein ACD11; AltName: Full=Glycolipid transfer protein domain-containing protein ACD11 && PF08718:Glycolipid transfer protein (GLTP)	-
Os11g0665600	-1.57986	2.47803e-46	1.40172e-43	Helix-turn-helix%2C Fis-type domain containing protein && - && -	-
Os12g0467300	-1.58773	1.48023e-45	8.19865e-43	NB-ARC domain containing protein && Q9STE7.1 RecName: Full=Putative disease resistance RPP13-like protein 3 && PF00931:NB-ARC domain	NB-ARC
Os01g0220100	-2.43112	2.09663e-45	1.13757e-42	- && Q5NAT0.1 RecName: Full=Endoglucanase 2; AltName: Full=Endo-1,4-beta glucanase 2; AltName: Full=OsCel9A; AltName: Full=OsGLU5; Flags: Precursor && PF09478:Carbohydrate binding domain CBM49|PF00759:Glycosyl hydrolase family 9	-
Os05g0591900	-1.34588	7.60829e-45	3.96615e-42	Similar to Hypersensitive-induced response protein && Q9FM19.1 RecName: Full=Hypersensitive-induced response protein 1; Short=AtHIR1 && PF01145:SPFH domain / Band 7 family	-
Os01g0734800	-1.45187	9.36859e-43	4.61247e-40	- && Q4R1I9.1 RecName: Full=Anthocyanidin 5,3-O-glucosyltransferase; AltName: Full=UDP-glucose: anthocyanidin 5,3-O-glucosyltransferase && PF00201:UDP-glucoronosyl and UDP-glucosyl transferase	UDPGT
Os10g0140200	-1.07897	1.17827e-42	5.59382e-40	Glycoside hydrolase%2C family 38 domain containing protein && C0HJB3.1 RecName: Full=Alpha-mannosidase; Short=JBM; Short=Jbalpha-man; Contains: RecName: Full=Alpha-mannosidase, heavy subunit; Contains: RecName: Full=Alpha-mannosidase, light subunit && PF09261:Alpha mannosidase, middle domain|PF07748:Glycosyl hydrolases family 38 C-terminal domain|PF01074:Glycosyl hydrolases family 38 N-terminal d…	-
Os11g0266500	-1.48366	4.03018e-41	1.87976e-38	Similar to NB-ARC domain containing protein%2C expressed && Q9STE7.1 RecName: Full=Putative disease resistance RPP13-like protein 3 && -	-
Os03g0161800	-1.16877	5.01956e-41	2.26186e-38	- && Q10RE5.1 RecName: Full=1,2-dihydroxy-3-keto-5-methylthiopentene dioxygenase 2; AltName: Full=Acireductone dioxygenase (Fe(2+)-requiring) 2; Short=ARD 2; Short=Fe-ARD 2; AltName: Full=Submergence-induced protein 2A >A2XCT8.2 RecName: Full=1,2-dihydroxy-3-keto-5-methylthiopentene dioxygenase 2; AltName: Full=Acireductone dioxygenase (Fe(2+)-requiring) 2; Short=ARD 2; Short=Fe-ARD 2; AltName: F…	-
Os11g0502700	-1.95092	6.99689e-41	3.10032e-38	Glycosyl transferase%2C family 31 domain containing protein && - && -	-
Os06g0542300	-2.591	1.02555e-39	4.46972e-37	- && F4IC29.1 RecName: Full=Heavy metal-associated isoprenylated plant protein 28; Short=AtHIP28; Flags: Precursor && PF00403:Heavy-metal-associated domain	HMA
Os04g0352400	-2.59796	2.66238e-39	1.14165e-36	- && Q43207.1 RecName: Full=70 kDa peptidyl-prolyl isomerase; AltName: Full=Peptidyl-prolyl cis-trans isomerase; Short=PPIase; AltName: Full=Rotamase && PF13414:TPR repeat|PF00254:FKBP-type peptidyl-prolyl cis-trans isomerase	FKBP_C
Os03g0130100	-2.46858	3.05121e-39	1.28761e-36	Similar to Acyl-activating enzyme 11 && Q9SS00.1 RecName: Full=Probable acyl-activating enzyme 12, peroxisomal && PF00501:AMP-binding enzyme|PF13193:AMP-binding enzyme C-terminal domain	AMP-binding
Os08g0108700	-1.21879	6.39995e-39	2.61768e-36	Glycolipid transfer protein domain domain containing protein && Q6NLQ3.1 RecName: Full=Glycolipid transfer protein 2 && PF08718:Glycolipid transfer protein (GLTP)	-
Os03g0306700	-2.67346	6.93209e-39	2.75673e-36	- && - && PF00170:bZIP transcription factor	bZIP_1
Os10g0529500	-1.87048	6.9473e-39	2.75673e-36	- && Q06398.2 RecName: Full=Probable glutathione S-transferase GSTU6; AltName: Full=28 kDa cold-induced protein && PF13417:Glutathione S-transferase, N-terminal domain	-
Os08g0519100	-2.28614	7.51286e-38	2.93731e-35	Hypothetical conserved gene && Q6NQ66.1 RecName: Full=L-gulonolactone oxidase 2; Short=AtGulLO2; Flags: Precursor && PF01565:FAD binding domain|PF04030:D-arabinono-1,4-lactone oxidase	FAD_binding_4
Os03g0237100	-1.74175	1.45951e-37	5.62356e-35	- && Q7G764.1 RecName: Full=Probable NAD(P)H-dependent oxidoreductase 1 && PF00248:Aldo/keto reductase family	Aldo_ket_red
Os11g0154500	-2.28696	1.83916e-37	6.98514e-35	- && Q9FMR3.1 RecName: Full=NAC domain-containing protein 90; Short=ANAC090 && -	-
Os11g0307300	-1.04439	2.21368e-37	8.28914e-35	Herbicide safener binding protein && A8QW51.1 RecName: Full=Probable O-methyltransferase 2; Short=SbOMT2 && PF08100:Dimerisation domain|PF00891:O-methyltransferase	-
Os02g0707000	-3.70464	2.44038e-37	9.01111e-35	- && Q9LK94.1 RecName: Full=Monodehydroascorbate reductase 4, peroxisomal; Short=AtMDAR4 && PF07992:Pyridine nucleotide-disulphide oxidoreductase	Pyr_redox_2
Os04g0306400	-1.33003	2.73631e-37	9.96543e-35	- && Q9ZU38.1 RecName: Full=Probable ribose-5-phosphate isomerase 2; AltName: Full=Phosphoriboisomerase 2 && PF06026:Ribose 5-phosphate isomerase A (phosphoriboisomerase A)	Rib_5-P_isom_A
Os10g0535800	-2.08426	3.71562e-37	1.33491e-34	Protein of unknown function Cys-rich domain containing protein && - && -	-
Os11g0666200	-1.43998	3.99656e-36	1.4167e-33	- && Q9LY50.1 RecName: Full=Putative serine/threonine-protein kinase-like protein CCR3; AltName: Full=Protein CRINKLY 4 RELATED 3; Short=AtCRR3; Flags: Precursor && PF00069:Protein kinase domain	Pkinase
Os05g0160300	-1.31802	7.71178e-36	2.66267e-33	- && - && PF14368:Probable lipid transfer	-
Os10g0418100	-2.69936	8.16583e-36	2.78329e-33	- && Q9LIK7.1 RecName: Full=Putative calcium-transporting ATPase 13, plasma membrane-type; AltName: Full=Ca(2+)-ATPase isoform 13 && PF00689:Cation transporting ATPase, C-terminus|PF00702:haloacid dehalogenase-like hydrolase|PF00122:E1-E2 ATPase|PF00690:Cation transporter/ATPase, N-terminus	E1-E2_ATPase
Os03g0575200	-1.63682	9.70445e-36	3.26586e-33	- && Q84MS3.1 RecName: Full=Probable potassium transporter 16; AltName: Full=OsHAK16 && PF02705:K+ potassium transporter	K_trans
Os11g0703100	-1.97238	4.06018e-35	1.31639e-32	Thaumatin%2C pathogenesis-related family protein && Q41350.1 RecName: Full=Osmotin-like protein; Flags: Precursor && PF00314:Thaumatin family	Thaumatin
Os05g0114700	-1.08788	2.05207e-34	6.4184e-32	Myb-type HTH DNA-binding domain domain containing protein && Q4JL76.1 RecName: Full=Myb-related protein MYBAS2 && -	-
Os01g0563000	-1.30763	3.64333e-34	1.1263e-31	- && Q43207.1 RecName: Full=70 kDa peptidyl-prolyl isomerase; AltName: Full=Peptidyl-prolyl cis-trans isomerase; Short=PPIase; AltName: Full=Rotamase && PF00254:FKBP-type peptidyl-prolyl cis-trans isomerase	FKBP_C
Os07g0650600	-1.30435	5.82642e-34	1.77986e-31	- && - && -	-
Os01g0974200	-1.64219	7.17638e-34	2.14372e-31	- && Q5JM82.1 RecName: Full=Metallothionein-like protein 2B; AltName: Full=Class I metallothionein-like protein 2B; AltName: Full=OsMT-I-2b; AltName: Full=OsMT2c && -	-
Os01g0952800	-1.49293	7.62057e-34	2.25112e-31	- && Q9M1K1.1 RecName: Full=Transcription factor ORG2; AltName: Full=Basic helix-loop-helix protein 38; Short=AtbHLH38; Short=bHLH 38; AltName: Full=OBP3-responsive gene 2; AltName: Full=Transcription factor EN 8; AltName: Full=bHLH transcription factor bHLH038 && -	-
Os02g0788800	-1.09367	1.63312e-33	4.77122e-31	- && - && -	-
Os03g0140200	-2.74525	1.65566e-33	4.7845e-31	- && Q9FMY1.1 RecName: Full=Cytochrome P450 86B1 && PF00067:Cytochrome P450	p450
Os01g0666000	-2.46961	2.23372e-33	6.31764e-31	Similar to Lipid phosphate phosphatase 2 (EC 3.1.3.-) (AtLPP2) (Phosphatidic acid phosphatase 2) (AtPAP2) (Prenyl diphosphate phosphatase) && Q9XI60.1 RecName: Full=Lipid phosphate phosphatase 2; Short=AtLPP2; AltName: Full=Phosphatidic acid phosphatase 2; Short=AtPAP2; AltName: Full=Prenyl diphosphate phosphatase && PF01569:PAP2 superfamily	-
Os07g0162900	-1.55328	2.74765e-33	7.60927e-31	- && Q9FG13.1 RecName: Full=Probable carboxylesterase 15; AltName: Full=AtCXE15 && PF07859:alpha/beta hydrolase fold	Abhydrolase_3
Os05g0119100	-3.62239	4.17879e-33	1.14533e-30	Hypothetical protein && - && -	-
Os01g0824800	-1.43184	4.52922e-33	1.22871e-30	Conserved hypothetical protein && - && -	-
Os04g0229100	-1.26175	6.10891e-33	1.62412e-30	- && Q7XWU3.2 RecName: Full=Probable cinnamyl alcohol dehydrogenase 6; Short=OsCAD6 && PF00107:Zinc-binding dehydrogenase|PF08240:Alcohol dehydrogenase GroES-like domain	ADH_N
Os01g0949750	-1.8814	1.46091e-32	3.77086e-30	- && Q03662.1 RecName: Full=Probable glutathione S-transferase; AltName: Full=Auxin-induced protein PGNT1/PCNT110 && PF00043:Glutathione S-transferase, C-terminal domain|PF13417:Glutathione S-transferase, N-terminal domain	GST_C
Os04g0615200	-1.19507	7.36144e-32	1.82908e-29	Hypothetical protein && - && -	-
Os03g0147400	-1.43644	1.04184e-31	2.56467e-29	- && Q54GU0.1 RecName: Full=Putative transporter arsB && PF03600:Citrate transporter	-
Os05g0550300	-1.22492	1.15916e-31	2.82728e-29	- && A2XBN5.2 RecName: Full=Non-specific lipid-transfer protein 2; Short=nsLTP2; AltName: Full=7 kDa lipid transfer protein; Flags: Precursor && -	-
Os08g0404500	-3.566	1.75779e-31	4.21014e-29	C1-like domain containing protein && - && PF07649:C1-like domain	C1_3
Os10g0334500	-1.43178	3.116e-31	7.39661e-29	Similar to Dirigent-like protein%2C expressed && - && PF03018:Dirigent-like protein	-
Os10g0491000	-1.99673	5.55648e-31	1.3073e-28	- && - && PF04450:Peptidase of plants and bacteria	-
Os11g0672300	-1.0512	8.40227e-31	1.94246e-28	Similar to Protein kinase domain containing protein%2C expressed && B6SJQ0.1 RecName: Full=Cell number regulator 13; AltName: Full=ZmCNR13 && -	-
Os02g0327000	-1.20495	5.00179e-30	1.14636e-27	- && Q6YWF1.1 RecName: Full=GTPase activating protein 1; Short=OsGAP1; AltName: Full=G-protein binding protein 1; Short=OsGPBP1 >A2X479.1 RecName: Full=GTPase activating protein 1; Short=OsGAP1; AltName: Full=G-protein binding protein 1; Short=OsGPBP1 && PF00168:C2 domain	C2
Os10g0542900	-2.04552	1.84727e-28	3.9606e-26	- && Q7XCK6.1 RecName: Full=Chitinase 8; AltName: Full=Class II chitinase a; Short=OsChia2a; AltName: Full=Pathogenesis related (PR)-3 chitinase 8; Flags: Precursor && PF00182:Chitinase class I	-
Os03g0316200	-2.70381	1.93663e-28	4.11898e-26	- && O22893.1 RecName: Full=Galactinol synthase 1; Short=AtGolS1; Short=GolS-1 && PF01501:Glycosyl transferase family 8	Glyco_transf_8
Os07g0539900	-1.83789	3.98927e-28	8.22161e-26	- && Q9FJU9.1 RecName: Full=Glucan endo-1,3-beta-glucosidase 13; AltName: Full=(1->3)-beta-glucan endohydrolase 13; Short=(1->3)-beta-glucanase 13; AltName: Full=Beta-1,3-endoglucanase 13; Short=Beta-1,3-glucanase 13; Flags: Precursor && PF00332:Glycosyl hydrolases family 17|PF07983:X8 domain	Glyco_hydro_17
Os03g0802500	-1.56894	4.4798e-28	9.16155e-26	- && Q9LJJ7.1 RecName: Full=AAA-ATPase At3g28580 && PF00004:ATPase family associated with various cellular activities (AAA)|PF14363:Domain associated at C-terminal with AAA	AAA
Os04g0223300	-2.91069	7.25792e-28	1.45082e-25	- && Q0JEQ2.1 RecName: Full=Probable L-ascorbate peroxidase 3; AltName: Full=OsAPx03 && PF00141:Peroxidase	-
Os11g0668300	-2.42858	7.49868e-28	1.48776e-25	Hypothetical conserved gene && - && PF07887:Calmodulin binding protein-like	-
Os06g0338200	-1.34311	1.08397e-27	2.11901e-25	- && P49252.3 RecName: Full=Primary amine oxidase; AltName: Full=Amine oxidase [copper-containing]; Flags: Precursor && PF02728:Copper amine oxidase, N3 domain|PF01179:Copper amine oxidase, enzyme domain|PF02727:Copper amine oxidase, N2 domain	-
Os03g0559700	-1.44546	2.11093e-27	4.0375e-25	Conserved hypothetical protein && - && -	-
Os02g0523100	-3.12559	5.75221e-27	1.06943e-24	Hypothetical conserved gene && - && PF05553:Cotton fibre expressed protein	-
Os07g0462500	-1.68513	7.95482e-27	1.46866e-24	C2 calcium-dependent membrane targeting domain containing protein && Q6YWF1.1 RecName: Full=GTPase activating protein 1; Short=OsGAP1; AltName: Full=G-protein binding protein 1; Short=OsGPBP1 >A2X479.1 RecName: Full=GTPase activating protein 1; Short=OsGAP1; AltName: Full=G-protein binding protein 1; Short=OsGPBP1 && PF00168:C2 domain	C2
Os04g0538900	-2.59586	8.60802e-27	1.5783e-24	- && - && PF12681:Glyoxalase-like domain	-
Os07g0471300	-2.00325	9.21298e-27	1.67765e-24	- && Q69UP6.1 RecName: Full=Protein argonaute 18; Short=OsAGO18 && PF16487:Mid domain of argonaute|PF16486:N-terminal domain of argonaute|PF02170:PAZ domain|PF02171:Piwi domain|PF08699:Argonaute linker 1 domain|PF16488:Argonaute linker 2 domain	Piwi
Os09g0129500	-1.41789	1.03123e-26	1.86506e-24	Conserved hypothetical protein && - && -	-
Os03g0812400	-3.37354	2.26788e-26	4.04656e-24	EF-Hand type domain containing protein && Q0DJ94.2 RecName: Full=Probable calcium-binding protein CML21; AltName: Full=Calmodulin-like protein 21 && PF13499:EF-hand domain pair	-
Os09g0565300	-1.4439	2.3994e-26	4.2527e-24	Similar to RING-finger protein && Q9SS90.1 RecName: Full=E3 ubiquitin-protein ligase RGLG1; AltName: Full=RING domain ligase 1 && -	-
Os09g0110300	-1.44346	2.76539e-26	4.83688e-24	- && Q2S2F5.1 RecName: Full=Kynurenine formamidase; Short=KFA; Short=KFase; AltName: Full=Arylformamidase; AltName: Full=N-formylkynurenine formamidase; Short=FKF && PF04199:Putative cyclase	-
Os01g0508000	-1.0743	2.9375e-26	5.10433e-24	- && Q5QMT0.1 RecName: Full=Beta-glucosidase 1; Short=Os1bglu1; Flags: Precursor && PF00232:Glycosyl hydrolase family 1	Glyco_hydro_1
Os11g0151500	-1.30631	3.31369e-26	5.72064e-24	- && - && PF07690:Major Facilitator Superfamily	MFS_1
Os01g0155000	-1.44609	4.78382e-26	8.15274e-24	- && Q9FG13.1 RecName: Full=Probable carboxylesterase 15; AltName: Full=AtCXE15 && PF07859:alpha/beta hydrolase fold	Abhydrolase_3
Os06g0500700	-1.72711	5.10673e-26	8.6476e-24	Cytochrome P450 family protein && A6YIH8.1 RecName: Full=Premnaspirodiene oxygenase; Short=HPO; AltName: Full=Cytochrome P450 71D55 && PF00067:Cytochrome P450	p450
Os11g0590700	-1.50064	5.26855e-26	8.86517e-24	- && Q9STE5.1 RecName: Full=Putative disease resistance RPP13-like protein 2 && PF00931:NB-ARC domain	NB-ARC
Os04g0669900	-1.3015	5.82923e-26	9.74691e-24	- && Q7XR60.1 RecName: Full=Methylthioribose kinase 2; Short=MTR kinase 2; Short=OsMTK2 && PF01636:Phosphotransferase enzyme family	APH
Os04g0268700	-2.03536	1.81976e-25	2.98642e-23	Eggshell protein family protein && - && -	-
Os04g0551200	-2.55575	1.8426e-25	3.00536e-23	Similar to Cytoplasmic malate dehydrogenase && Q7XDC8.3 RecName: Full=Malate dehydrogenase, cytoplasmic; AltName: Full=PP37 && PF02866:lactate/malate dehydrogenase, alpha/beta C-terminal domain|PF00056:lactate/malate dehydrogenase, NAD binding domain	-
Os01g0915900	-1.10836	3.30203e-25	5.35291e-23	Conserved hypothetical protein && - && -	-
Os01g0588100	-1.02149	3.44918e-25	5.55756e-23	Similar to Hypersensitive-induced response protein && Q9FM19.1 RecName: Full=Hypersensitive-induced response protein 1; Short=AtHIR1 && PF01145:SPFH domain / Band 7 family	-
Os06g0606700	-1.52863	4.70946e-25	7.45272e-23	Tetratricopeptide-like helical domain containing protein && - && -	-
Os04g0664400	-3.89575	7.05076e-25	1.10266e-22	- && Q8S983.1 RecName: Full=Auxin response factor 11; AltName: Full=OsARF5; AltName: Full=OsMP; AltName: Full=Protein MONOPTEROS-like >Q01K26.2 RecName: Full=Auxin response factor 11; AltName: Full=OsARF5; AltName: Full=OsMP; AltName: Full=Protein MONOPTEROS-like && PF02362:B3 DNA binding domain|PF06507:Auxin response factor	Auxin_resp
Os02g0782900	-1.44652	1.04162e-24	1.61944e-22	Conserved hypothetical protein && - && -	-
Os11g0484000	-1.10952	1.06405e-24	1.6447e-22	- && Q2R483.1 RecName: Full=Probable bifunctional methylthioribulose-1-phosphate dehydratase/enolase-phosphatase E1; Includes: RecName: Full=Methylthioribulose-1-phosphate dehydratase; Short=MTRu-1-P dehydratase; Includes: RecName: Full=Enolase-phosphatase E1; AltName: Full=2,3-diketo-5-methylthio-1-phosphopentane phosphatase && PF13419:Haloacid dehalogenase-like hydrolase|PF00596:Class II Aldola…	Aldolase_II
Os08g0391000	-2.52163	1.32593e-24	2.03764e-22	Hypothetical protein && Q84TC2.1 RecName: Full=DIBOA-glucoside dioxygenase BX6; AltName: Full=2,4-dihydroxy-1,4-benzoxazin-3-one-glucoside dioxygenase; AltName: Full=2-oxoglutarate-dependent dioxygenase BX6; AltName: Full=Protein BENZOXAZINONE SYNTHESIS 6 && PF14226:non-haem dioxygenase in morphine synthesis N-terminal|PF03171:2OG-Fe(II) oxygenase superfamily	2OG-FeII_Oxy
Os01g0134700	-1.11985	1.86666e-24	2.85212e-22	- && Q9FKL6.1 RecName: Full=Calmodulin-binding protein 60 B && PF07887:Calmodulin binding protein-like	-
Os05g0322900	-1.06199	1.97721e-24	3.00378e-22	- && Q9SHB5.1 RecName: Full=WRKY transcription factor 55; AltName: Full=WRKY DNA-binding protein 55 && PF03106:WRKY DNA -binding domain	WRKY
Os03g0804500	-1.2727	2.53506e-24	3.82938e-22	- && Q10BU2.1 RecName: Full=Germin-like protein 3-7; AltName: Full=Germin-like protein 7; Short=OsGER7; Flags: Precursor && PF00190:Cupin	-
Os12g0141000	-1.41502	2.99651e-24	4.47558e-22	Conserved hypothetical protein && - && -	-
Os01g0337500	-1.2988	3.01699e-24	4.48099e-22	Similar to H+-pyrophosphatase (Fragment) && Q06572.2 RecName: Full=Pyrophosphate-energized vacuolar membrane proton pump; AltName: Full=Pyrophosphate-energized inorganic pyrophosphatase; Short=H(+)-PPase && PF03030:Inorganic H+ pyrophosphatase	-
Os02g0122600	-1.06509	5.78056e-24	8.49072e-22	EF-Hand type domain containing protein && Q9ZPX9.2 RecName: Full=Calcium-binding protein KIC; AltName: Full=KCBP-interacting calcium-binding protein && PF13833:EF-hand domain pair	-
Os05g0560300	-1.10716	6.03003e-24	8.80848e-22	Protein kinase%2C core domain containing protein && C0LGQ4.1 RecName: Full=Protein MALE DISCOVERER 2; Short=AtMDIS2; AltName: Full=Probable LRR receptor-like serine/threonine-protein kinase MRH1; AltName: Full=Protein MORPHOGENESIS OF ROOT HAIR 1; Flags: Precursor && PF07714:Protein tyrosine kinase	Pkinase_Tyr
Os05g0111300	-3.99149	6.6726e-24	9.69386e-22	- && A2XZL0.1 RecName: Full=Metallothionein-like protein 2C; AltName: Full=Class I metallothionein-like protein 2C; AltName: Full=OsMT-I-2c; AltName: Full=OsMT2b >A3AZ88.1 RecName: Full=Metallothionein-like protein 2C; AltName: Full=Class I metallothionein-like protein 2C; AltName: Full=OsMT-I-2c; AltName: Full=OsMT2b && -	-
Os07g0170016	-1.21849	8.302e-24	1.18665e-21	Hypothetical gene && Q08632.1 RecName: Full=Short-chain type dehydrogenase/reductase && PF00106:short chain dehydrogenase	adh_short
Os10g0503300	-1.85329	9.27693e-24	1.3119e-21	Similar to 10-deacetylbaccatin III 10-O-acetyltransferase && - && -	-
Os12g0236225	-2.16103	1.05352e-23	1.47416e-21	Conserved hypothetical protein && - && -	-
Os11g0156600	-1.24502	1.26396e-23	1.75019e-21	Similar to H0622F05.7 protein && Q8GXE9.2 RecName: Full=HVA22-like protein j; Short=AtHVA22j && PF03134:TB2/DP1, HVA22 family	TB2_DP1_HVA22
Os06g0159600	-1.04856	1.54567e-23	2.12918e-21	- && F8RP11.1 RecName: Full=Hsp70-Hsp90 organizing protein; Short=TaHop && PF04564:U-box domain|PF13414:TPR repeat	U-box
Os05g0531200	-2.78983	1.63945e-23	2.24672e-21	Pollen Ole e 1 allergen and extensin domain containing protein && - && PF01190:Pollen proteins Ole e I like	-
Os11g0262600	-2.55604	3.10217e-23	4.14443e-21	Conserved hypothetical protein && - && -	-
Os03g0654400	-1.09398	3.42195e-23	4.54879e-21	- && Q9ASS7.1 RecName: Full=Cationic amino acid transporter 2, vacuolar && PF13906:C-terminus of AA_permease|PF13520:Amino acid permease	-
Os02g0668500	-1.49063	3.75221e-23	4.93843e-21	Cellular retinaldehyde-binding/triple function%2C C-terminal domain containing protein && - && PF13716:Divergent CRAL/TRIO domain	-
Os12g0236100	-1.1541	7.88903e-23	1.01814e-20	Hypothetical conserved gene && - && PF10358:N-terminal C2 in EEIG1 and EHBP1 proteins	-
Os04g0537800	-1.98389	9.00319e-23	1.15632e-20	Protein of unknown function DUF26 domain containing protein && Q6NKQ9.1 RecName: Full=Cysteine-rich repeat secretory protein 15; AltName: Full=Plasmodesmata-located protein 8; Short=PDLP8; Flags: Precursor && PF01657:Salt stress response/antifungal	-
Os11g0668650	-2.1153	1.123e-22	1.43539e-20	Calmodulin binding protein-like family protein && - && PF07887:Calmodulin binding protein-like	-
Os06g0160600	-2.52838	1.23465e-22	1.57054e-20	Hypothetical conserved gene && - && PF03140:Plant protein of unknown function	-
Os06g0706400	-1.17329	1.28784e-22	1.63041e-20	- && Q93Z20.1 RecName: Full=Protein NRT1/ PTR FAMILY 8.5; Short=AtNPF8.5; AltName: Full=Peptide transporter PTR6 && -	-
Os08g0331800	-2.94184	1.39976e-22	1.75538e-20	Conserved hypothetical protein && - && -	-
Os03g0710000	-1.7504	4.80907e-22	5.75919e-20	Protein of unknown function DUF292%2C eukaryotic domain containing protein && - && PF03398:Regulator of Vps4 activity in the MVB pathway	-
Os06g0712600	-1.83518	6.29099e-22	7.46662e-20	- && Q9XGX0.1 RecName: Full=Protein SHORT INTERNODES && PF05142:Domain of unknown function (DUF702)	-
Os09g0467200	-1.20921	6.92014e-22	8.17684e-20	- && Q9FQA3.1 RecName: Full=Glutathione transferase GST 23; AltName: Full=Glutathione transferase GST 36 && PF13417:Glutathione S-transferase, N-terminal domain|PF00043:Glutathione S-transferase, C-terminal domain	GST_C
Os01g0495701	-2.30936	7.65638e-22	8.9844e-20	Hypothetical conserved gene && - && -	-
Os01g0297200	-1.26507	9.55972e-22	1.11471e-19	- && Q9FLD5.1 RecName: Full=AAA-ATPase ASD, mitochondrial; AltName: Full=AAA-ATPase 1; AltName: Full=Protein ATPASE-IN-SEED-DEVELOPMENT && PF00004:ATPase family associated with various cellular activities (AAA)|PF14363:Domain associated at C-terminal with AAA	AAA
Os10g0112100	-2.01067	1.04953e-21	1.21317e-19	- && D9HP26.1 RecName: Full=Cell number regulator 10; AltName: Full=ZmCNR10 && PF04749:PLAC8 family	-
Os01g0934800	-1.37772	1.28058e-21	1.47383e-19	- && A2WYS7.2 RecName: Full=Esterase PIR7B >Q0JG99.2 RecName: Full=Esterase PIR7B && PF12697:Alpha/beta hydrolase family	-
Os01g0183950	-3.70762	1.67401e-21	1.88582e-19	Hypothetical protein && - && -	-
Os01g0130000	-1.05513	1.96896e-21	2.19024e-19	- && Q9LDU0.1 RecName: Full=Metal tolerance protein 7; Short=OsMTP7 && PF16916:Dimerisation domain of Zinc Transporter|PF01545:Cation efflux family	-
Os07g0142700	-3.15699	2.29277e-21	2.52928e-19	Transferase family protein && Q9SND9.1 RecName: Full=Uncharacterized acetyltransferase At3g50280 && PF02458:Transferase family	-
Os07g0209100	-1.64582	2.39922e-21	2.63577e-19	Similar to Seed imbibition protein (Fragment) && Q94A08.2 RecName: Full=Probable galactinol--sucrose galactosyltransferase 2; AltName: Full=Protein SEED IMBIBITION 2; AltName: Full=Raffinose synthase 2 && PF05691:Raffinose synthase or seed imbibition protein Sip1	-
Os08g0352100	-3.85124	2.73821e-21	2.95927e-19	Conserved hypothetical protein && - && -	-
Os09g0441400	-2.16823	3.19524e-21	3.41159e-19	- && Q9SBQ9.1 RecName: Full=Flavonoid 3'-monooxygenase; AltName: Full=Cytochrome P450 75B2; AltName: Full=Flavonoid 3'-hydroxylase [Petunia x hybrida] && PF00067:Cytochrome P450	p450
Os10g0520100	-1.74475	4.50415e-21	4.78989e-19	- && - && PF03478:Protein of unknown function (DUF295)	DUF295
Os10g0167200	-1.83692	5.12357e-21	5.40537e-19	Similar to Cytochrome P450 family protein && Q8VWZ7.1 RecName: Full=Geraniol 8-hydroxylase; AltName: Full=Cytochrome P450 76B6; AltName: Full=Geraniol 10-hydroxylase; Short=CrG10H && PF00067:Cytochrome P450	p450
Os01g0685400	-1.27528	5.96124e-21	6.23959e-19	Homeodomain-like domain containing protein && Q9FKL2.1 RecName: Full=Transcription factor MYB36; AltName: Full=Myb-related protein 36; Short=AtMYB36 && -	-
Os03g0622500	-1.15667	6.20117e-21	6.46527e-19	Conserved hypothetical protein && - && -	-
Os01g0954500	-1.39878	1.18337e-20	1.22417e-18	- && Q94CK9.1 RecName: Full=Protein LATERAL ROOT PRIMORDIUM 1 && PF05142:Domain of unknown function (DUF702)	-
Os03g0724700	-1.99537	1.43173e-20	1.45839e-18	Maf-like protein family protein && Q9KUU7.2 RecName: Full=Maf-like protein VC_0418 && -	-
Os01g0719100	-1.19429	1.54815e-20	1.57096e-18	- && Q8VZK0.1 RecName: Full=E3 ubiquitin-protein ligase MIEL1; AltName: Full=MYB30-interacting E3 ligase 1 && PF13639:Ring finger domain|PF14599:Zinc-ribbon|PF05495:CHY zinc finger	zf-CHY
Os03g0392600	-1.22058	1.61026e-20	1.62777e-18	- && Q67Y83.2 RecName: Full=Serine carboxypeptidase-like 51; Flags: Precursor && PF00450:Serine carboxypeptidase	Peptidase_S10
Os05g0258400	-1.3657	1.84889e-20	1.85489e-18	Protein kinase%2C catalytic domain domain containing protein && C0LGH2.2 RecName: Full=Probable LRR receptor-like serine/threonine-protein kinase At1g56130; Flags: Precursor && PF07714:Protein tyrosine kinase|PF11721:Di-glucose binding within endoplasmic reticulum	Pkinase_Tyr
Os11g0555300	-2.09319	2.10475e-20	2.08794e-18	Similar to Rp1-like protein && Q9LRR5.1 RecName: Full=Putative disease resistance protein At3g14460 && PF00931:NB-ARC domain	NB-ARC
Os07g0684000	-1.6959	2.832e-20	2.78857e-18	- && - && PF14200:Ricin-type beta-trefoil lectin domain-like	-
Os05g0142100	-1.47963	3.49782e-20	3.39391e-18	Conserved hypothetical protein && - && -	-
Os05g0438800	-1.29325	3.72526e-20	3.60145e-18	Similar to Actin 1 && P02582.1 RecName: Full=Actin-1 && PF00022:Actin	Actin
Os01g0794400	-1.76842	4.46294e-20	4.29897e-18	Thioredoxin domain 2 containing protein && Q0JIL1.1 RecName: Full=Probable nucleoredoxin 2; Short=OsNrx2 && PF13905:Thioredoxin-like	-
Os02g0519700	-1.08883	7.65203e-20	7.31788e-18	Conserved hypothetical protein && - && -	-
Os06g0291800	-1.3326	1.0403e-19	9.80757e-18	Conserved hypothetical protein && - && PF13962:Domain of unknown function	-
Os03g0132900	-1.73577	1.21186e-19	1.13047e-17	- && Q10S66.1 RecName: Full=Chitinase 11; AltName: Full=Pathogenesis related (PR)-3 chitinase 11; Flags: Precursor && PF00182:Chitinase class I	-
Os02g0306401	-1.91689	1.52158e-19	1.40461e-17	- && Q9ST02.2 RecName: Full=Nicotianamine aminotransferase A; AltName: Full=Nicotianamine aminotransferase III; Short=NAAT-III && PF00155:Aminotransferase class I and II	Aminotran_1_2
Os04g0654400	-3.37057	1.61967e-19	1.48998e-17	Eggshell protein family protein && - && -	-
Os05g0438600	-1.35041	1.65419e-19	1.51649e-17	- && Q43139.2 RecName: Full=Fructose-1,6-bisphosphatase, cytosolic; Short=FBPase; AltName: Full=D-fructose-1,6-bisphosphate 1-phosphohydrolase && -	-
Os11g0691650	-2.32911	2.96006e-19	2.6497e-17	Serine/threonine protein kinase domain containing protein && Q3ECH2.2 RecName: Full=LEAF RUST 10 DISEASE-RESISTANCE LOCUS RECEPTOR-LIKE PROTEIN KINASE-like 2.8; AltName: Full=Probable receptor-like serine/threonine-protein kinase LRK10L-2.8; Flags: Precursor && PF07714:Protein tyrosine kinase	Pkinase_Tyr
Os08g0465700	-1.57896	4.31572e-19	3.82459e-17	- && Q6YTF5.1 RecName: Full=Cytochrome P450 76M5 && PF00067:Cytochrome P450	p450
Os08g0547600	-2.51964	6.63414e-19	5.78279e-17	- && Q9SD40.2 RecName: Full=Protein SHI RELATED SEQUENCE 1; AltName: Full=Protein STYLISH 1 && -	-
Os05g0213900	-1.22774	7.20174e-19	6.25704e-17	Virulence factor%2C pectin lyase fold family protein && - && -	-
Os01g0149800	-1.42368	7.46657e-19	6.466e-17	- && P94029.1 RecName: Full=Metallothionein-like protein 2A; AltName: Full=Class I metallothionein-like protein 2A; AltName: Full=OsMT-I-2a; Short=OsMT2a; AltName: Full=OsMT2-1 && PF01439:Metallothionein	-
Os07g0167700	-2.94387	9.244e-19	7.88656e-17	Conserved hypothetical protein && - && -	-
Os01g0714600	-1.63875	1.44347e-18	1.20301e-16	Similar to cDNA clone:J023088C01%2C full insert sequence && - && -	-
Os06g0726200	-1.16777	1.61236e-18	1.33957e-16	- && Q42993.1 RecName: Full=Chitinase 1; AltName: Full=Class I chitinase a; Short=OsChia1a; AltName: Full=Pathogenesis related (PR)-3 chitinase 1; Flags: Precursor && PF00182:Chitinase class I|PF00187:Chitin recognition protein	-
Os12g0576700	-1.49744	2.26885e-18	1.85599e-16	- && Q9LMX4.1 RecName: Full=Probable inactive purple acid phosphatase 1; Flags: Precursor && PF00149:Calcineurin-like phosphoesterase|PF14008:Iron/zinc purple acid phosphatase-like protein C|PF16656:Purple acid Phosphatase, N-terminal domain	Metallophos
Os04g0450000	-2.12382	2.79722e-18	2.24673e-16	Zinc finger%2C FYVE/PHD-type domain containing protein && - && -	-
Os03g0582200	-1.15301	2.8788e-18	2.3053e-16	SCAMP family protein && Q75IC7.1 RecName: Full=Secretory carrier-associated membrane protein 4; Short=Secretory carrier membrane protein 4 && PF04144:SCAMP family	-
Os03g0802200	-1.68048	3.02486e-18	2.41498e-16	Non-protein coding transcript && - && -	-
Os05g0181700	-1.96351	3.7049e-18	2.92281e-16	Conserved hypothetical protein && - && -	-
Os01g0975900	-1.11247	4.61471e-18	3.59785e-16	- && Q94CS9.1 RecName: Full=Probable aquaporin TIP1-2; AltName: Full=Tonoplast intrinsic protein 1-2; Short=OsTIP1;2 && PF00230:Major intrinsic protein	-
Os02g0332800	-1.41225	6.184e-18	4.76544e-16	Hypothetical gene && - && -	-
Os12g0556200	-1.31249	6.75363e-18	5.18937e-16	Calmodulin binding protein-like family protein && Q9FKL6.1 RecName: Full=Calmodulin-binding protein 60 B && PF07887:Calmodulin binding protein-like	-
Os05g0215000	-2.32247	9.59098e-18	7.32718e-16	- && Q6I5B3.1 RecName: Full=BURP domain-containing protein 1; Short=OsBURP01; Flags: Precursor && PF03181:BURP domain	-
Os09g0111100	-1.3215	9.95041e-18	7.55833e-16	- && Q0J3H7.1 RecName: Full=Cyclin-D3-2; AltName: Full=G1/S-specific cyclin-D3-2; Short=CycD3;2 && PF00134:Cyclin, N-terminal domain	-
Os10g0490800	-1.06248	1.21015e-17	9.08844e-16	Similar to Secretory protein && - && PF04450:Peptidase of plants and bacteria	-
Os04g0524500	-1.08953	1.31919e-17	9.85168e-16	- && Q7XKF4.2 RecName: Full=Probable metal-nicotianamine transporter YSL13; AltName: Full=Protein YELLOW STRIPE LIKE 13; Short=OsYSL13 && PF03169:OPT oligopeptide transporter protein	OPT
Os03g0431600	-1.88855	1.53982e-17	1.14671e-15	Hypothetical conserved gene && - && -	-
Os03g0241900	-1.00191	1.63187e-17	1.21028e-15	Similar to Senescence-associated protein 12 && O48832.1 RecName: Full=Protein EARLY-RESPONSIVE TO DEHYDRATION 7, chloroplastic; Flags: Precursor && PF06911:Senescence-associated protein	-
Os08g0401800	-3.17289	1.63428e-17	1.21028e-15	- && P86387.1 RecName: Full=Phospholipase D alpha 1; Short=CpPLD1; AltName: Full=Choline phosphatase 1; AltName: Full=Phosphatidylcholine-hydrolyzing phospholipase D 1 && PF12357:Phospholipase D C terminal|PF00614:Phospholipase D Active site motif	-
Os01g0839900	-1.01837	2.01542e-17	1.48067e-15	- && Q41350.1 RecName: Full=Osmotin-like protein; Flags: Precursor && PF00314:Thaumatin family	Thaumatin
Os04g0471300	-1.21957	2.0161e-17	1.48067e-15	- && - && -	-
Os03g0820400	-2.78458	2.14059e-17	1.56346e-15	- && Q9SSW2.1 RecName: Full=Zinc finger protein AZF2; AltName: Full=Zinc-finger protein 2 && PF13912:C2H2-type zinc finger	-
Os10g0137300	-1.27076	2.41024e-17	1.75078e-15	Similar to BLN1-1 && - && -	-
Os05g0460000	-1.63366	2.54525e-17	1.84381e-15	- && Q9LHA8.1 RecName: Full=Probable mediator of RNA polymerase II transcription subunit 37c; AltName: Full=Heat shock 70 kDa protein 4; AltName: Full=Heat shock cognate 70 kDa protein 4; AltName: Full=Heat shock cognate protein 70-4; Short=AtHsc70-4; AltName: Full=Heat shock protein 70-4; Short=AtHsp70-4 && PF00012:Hsp70 protein	HSP70
Os03g0656100	-1.76388	3.03228e-17	2.17881e-15	Similar to Hsp20/alpha crystallin family protein%2C expressed && - && -	-
Os09g0364400	-1.96488	3.20728e-17	2.29217e-15	- && - && PF05553:Cotton fibre expressed protein	-
Os10g0481500	-4.6075	3.22224e-17	2.29669e-15	Similar to Flotillin-like protein 1 && Q9AV57.1 RecName: Full=Flotillin-like protein 1; AltName: Full=Nodulin-like protein 1 && PF01145:SPFH domain / Band 7 family	-
Os08g0356700	-1.23043	3.34672e-17	2.37269e-15	Protein of unknown function DUF247%2C plant family protein && - && PF03140:Plant protein of unknown function	-
Os02g0599700	-2.03907	4.63426e-17	3.26808e-15	- && Q6K5I0.2 RecName: Full=Probable protein phosphatase 2C 20; Short=OsPP2C20 && -	-
Os05g0119200	-1.43189	5.63921e-17	3.94537e-15	- && - && -	-
Os10g0167250	-1.91372	7.08883e-17	4.9336e-15	Similar to Cytochrome P450 CYP76H18 && Q8VWZ7.1 RecName: Full=Geraniol 8-hydroxylase; AltName: Full=Cytochrome P450 76B6; AltName: Full=Geraniol 10-hydroxylase; Short=CrG10H && -	-
Os05g0410200	-1.34336	7.41502e-17	5.14715e-15	- && Q9LFR7.1 RecName: Full=Probable carboxylesterase 17; AltName: Full=AtCXE17 && PF07859:alpha/beta hydrolase fold	Abhydrolase_3
Os02g0649800	-1.62556	8.51853e-17	5.86719e-15	Similar to Cytochrome B5 homolog (Fragment) && Q42342.2 RecName: Full=Cytochrome b5 isoform E; Short=AtCb5-E; AltName: Full=Cytochrome b5 isoform 1; AltName: Full=Cytochrome b5 isoform A; Short=AtCb5-A && PF00173:Cytochrome b5-like Heme/Steroid binding domain	-
Os03g0134500	-1.09413	1.20986e-16	8.20544e-15	Cytochrome p450 (CYP78A9) && Q9SLP1.1 RecName: Full=Cytochrome P450 78A9 && PF00067:Cytochrome P450	p450
Os08g0557200	-2.28731	1.42509e-16	9.51946e-15	Metallophosphoesterase domain containing protein && Q8H5F8.1 RecName: Full=Manganese-dependent ADP-ribose/CDP-alcohol diphosphatase; AltName: Full=ADPRibase-Mn; AltName: Full=CDP-choline phosphohydrolase && PF00149:Calcineurin-like phosphoesterase	Metallophos
Os12g0432600	-1.14774	1.45739e-16	9.7108e-15	Zinc finger%2C RING/FYVE/PHD-type domain containing protein && Q84W40.2 RecName: Full=RING-H2 finger protein ATL11; AltName: Full=RING-type E3 ubiquitin transferase ATL11; Flags: Precursor && PF13639:Ring finger domain	-
Os09g0491756	-1.17678	1.62795e-16	1.07399e-14	- && Q9ZQW8.1 RecName: Full=Splicing factor U2af small subunit A; AltName: Full=U2 auxiliary factor 35 kDa subunit A; AltName: Full=U2 small nuclear ribonucleoprotein auxiliary factor small subunit A; Short=U2 snRNP auxiliary factor small subunit A; AltName: Full=Zinc finger CCCH domain-containing protein 60; Short=OsC3H60 && PF00642:Zinc finger C-x8-C-x5-C-x3-H type (and similar)|PF13893:RNA rec…	zf-CCCH
Os03g0157600	-2.12327	1.62799e-16	1.07399e-14	Heat shock protein Hsp20 domain containing protein && Q38806.1 RecName: Full=22.0 kDa heat shock protein; Short=AtHsp22.0; Flags: Precursor && PF00011:Hsp20/alpha crystallin family	-
Os05g0361500	-1.26253	1.80346e-16	1.18095e-14	- && Q8RXK7.2 RecName: Full=Probable pectinesterase/pectinesterase inhibitor 41; Includes: RecName: Full=Pectinesterase inhibitor 41; AltName: Full=Pectin methylesterase inhibitor 41; Includes: RecName: Full=Pectinesterase 41; Short=PE 41; AltName: Full=AtPMEpcrB; AltName: Full=Pectin methylesterase 41; Short=AtPME41; Flags: Precursor && PF04043:Plant invertase/pectin methylesterase inhibitor|PF0…	-
Os01g0913300	-2.5402	1.90416e-16	1.24383e-14	- && Q8RX77.1 RecName: Full=Protein NRT1/ PTR FAMILY 2.13; Short=AtNPF2.13; AltName: Full=Nitrate transporter 1.7 && PF00854:POT family	-
Os01g0687400	-1.09777	2.06934e-16	1.33858e-14	Similar to Chitinase (EC 3.2.1.14) && P36908.1 RecName: Full=Acidic endochitinase; Flags: Precursor && PF00704:Glycosyl hydrolases family 18	-
Os01g0504100	-1.01162	2.21595e-16	1.42993e-14	- && Q9SY29.1 RecName: Full=Probable purine permease 4; Short=AtPUP4 && PF16913:Purine nucleobase transmembrane transport	-
Os01g0910500	-1.25398	2.74074e-16	1.7491e-14	Conserved hypothetical protein && - && -	-
Os04g0149400	-1.6013	3.19349e-16	2.03115e-14	Conserved hypothetical protein && - && -	-
Os06g0125800	-1.18831	3.855e-16	2.44021e-14	- && - && PF13639:Ring finger domain	-
Os02g0665800	-1.35233	4.01243e-16	2.53383e-14	- && Q8GUH1.2 RecName: Full=U-box domain-containing protein 33; AltName: Full=Plant U-box protein 33; Includes: RecName: Full=E3 ubiquitin ligase; Includes: RecName: Full=Serine/threonine-protein kinase && -	-
Os06g0691600	-1.77797	5.1479e-16	3.20423e-14	- && Q5Z676.1 RecName: Full=Probable calcium-binding protein CML29; AltName: Full=Calmodulin-like protein 29 && PF13833:EF-hand domain pair|PF13499:EF-hand domain pair	-
Os07g0120800	-1.85925	5.1584e-16	3.20423e-14	Protein of unknown function DUF1719%2C Oryza sativa family protein && - && PF08224:Domain of unknown function (DUF1719)	-
Os01g0121600	-1.74148	6.45294e-16	3.95295e-14	- && - && -	-
Os01g0121500	-1.94404	7.0982e-16	4.2792e-14	Conserved hypothetical protein && - && -	-
Os03g0307300	-2.39821	7.62226e-16	4.58474e-14	- && Q0DSH9.1 RecName: Full=Nicotianamine synthase 1; AltName: Full=S-adenosyl-L-methionine:S-adenosyl-L-methionine:S-adenosyl-methionine 3-amino-3-carboxypropyltransferase 1; Short=OsNAS1 >A2XFU4.2 RecName: Full=Nicotianamine synthase 1; AltName: Full=S-adenosyl-L-methionine:S-adenosyl-L-methionine:S-adenosyl-methionine 3-amino-3-carboxypropyltransferase 1; Short=OsNAS1 && PF03059:Nicotianamine …	-
Os12g0186600	-1.91595	7.82658e-16	4.69701e-14	Conserved hypothetical protein && - && -	-
Os04g0186400	-1.14246	8.15653e-16	4.884e-14	- && Q8H6H2.1 RecName: Full=Probable inorganic phosphate transporter 1-4; Short=OsPT4; Short=OsPht1;4; AltName: Full=H(+)/Pi cotransporter; AltName: Full=OsPT1 && PF00083:Sugar (and other) transporter	Sugar_tr
Os06g0169001	-2.49251	8.45572e-16	5.05177e-14	GOS9 protein && A2WMH2.1 RecName: Full=Protein GOS9 >P0C5C6.1 RecName: Full=Protein GOS9 && PF01419:Jacalin-like lectin domain	-
Os08g0203700	-1.56687	9.52097e-16	5.66274e-14	- && C0LGH2.2 RecName: Full=Probable LRR receptor-like serine/threonine-protein kinase At1g56130; Flags: Precursor && PF00069:Protein kinase domain|PF11721:Di-glucose binding within endoplasmic reticulum	Pkinase
Os08g0548650	-1.0298	1.24172e-15	7.33611e-14	Hypothetical gene && O80327.1 RecName: Full=Thaumatin-like protein 1; Flags: Precursor && PF00314:Thaumatin family	Thaumatin
Os08g0185900	-2.80224	1.52641e-15	8.91891e-14	Conserved hypothetical protein && P0C073.2 RecName: Full=Ubiquitin-NEDD8-like protein RUB1; Contains: RecName: Full=Ubiquitin; Contains: RecName: Full=NEDD8-like protein RUB1; AltName: Full=DaRUB1; AltName: Full=Ubiquitin-related protein 1; Flags: Precursor && PF00240:Ubiquitin family	ubiquitin
Os05g0472700	-1.02543	1.90056e-15	1.10565e-13	- && Q6L8G0.1 RecName: Full=Zinc transporter 5; AltName: Full=ZRT/IRT-like protein 5; Short=OsZIP5; Flags: Precursor && PF02535:ZIP Zinc transporter	-
Os06g0486800	-1.9823	1.92141e-15	1.11364e-13	- && Q9SXP2.2 RecName: Full=Formate dehydrogenase 1, mitochondrial; Short=FDH 1; AltName: Full=NAD-dependent formate dehydrogenase 1; Flags: Precursor && PF02826:D-isomer specific 2-hydroxyacid dehydrogenase, NAD binding domain|PF00389:D-isomer specific 2-hydroxyacid dehydrogenase, catalytic domain	2-Hacid_dh_C
Os04g0445000	-1.29244	2.70992e-15	1.53616e-13	- && Q7XUW4.2 RecName: Full=Potassium channel KOR2; AltName: Full=K(+) outward-rectifying channel 2 && PF00027:Cyclic nucleotide-binding domain|PF12796:Ankyrin repeats (3 copies)|PF13637:Ankyrin repeats (many copies)	cNMP_binding
Os04g0117900	-1.29795	4.08855e-15	2.27229e-13	- && Q9FR37.1 RecName: Full=Amidase 1; Short=AtAMI1; AltName: Full=Translocon at the outer membrane of chloroplasts 64-I; Short=AtTOC64-I && PF01425:Amidase	Amidase
Os01g0642200	-3.06158	6.6825e-15	3.61099e-13	Conserved hypothetical protein && - && -	-
Os03g0667300	-2.75187	7.97218e-15	4.27315e-13	- && Q6L8G1.1 RecName: Full=Fe(2+) transport protein 2; AltName: Full=Fe(II) transport protein 2; AltName: Full=Iron-regulated transporter 2; Short=OsIRT2; Flags: Precursor && PF02535:ZIP Zinc transporter	-
Os02g0586900	-3.05982	8.74425e-15	4.65881e-13	- && - && -	-
Os02g0517700	-2.4014	9.22203e-15	4.90354e-13	Conserved hypothetical protein && - && PF05553:Cotton fibre expressed protein	-
Os03g0369000	-1.35601	9.42722e-15	4.99849e-13	- && Q9FEQ8.1 RecName: Full=Peroxidase 2; AltName: Full=Plasma membrane-bound peroxidase 2; Short=pmPOX2; Flags: Precursor && PF00141:Peroxidase	-
Os03g0159100	-1.16634	9.44289e-15	4.99849e-13	- && Q9FM85.1 RecName: Full=Probable receptor-like protein kinase At5g56460 && PF07714:Protein tyrosine kinase	Pkinase_Tyr
Os02g0111600	-1.95429	1.05199e-14	5.53826e-13	- && Q9LMN7.1 RecName: Full=Wall-associated receptor kinase 5; Flags: Precursor && PF00069:Protein kinase domain|PF13947:Wall-associated receptor kinase galacturonan-binding|PF07645:Calcium-binding EGF domain	Pkinase
Os01g0254850	-1.77238	1.06097e-14	5.5745e-13	Hypothetical conserved gene && - && -	-
Os08g0124100	-1.31169	1.13226e-14	5.92565e-13	Concanavalin A-like lectin/glucanase%2C subgroup domain containing protein && Q9LXA5.1 RecName: Full=L-type lectin-domain containing receptor kinase IX.1; Short=LecRK-IX.1; Flags: Precursor && PF00069:Protein kinase domain|PF00139:Legume lectin domain	Pkinase
Os12g0131400	-1.21829	1.14915e-14	5.99043e-13	- && Q3E6P4.1 RecName: Full=F-box protein At2g02240 && PF14299:Phloem protein 2	-
Os06g0264500	-1.29758	1.18769e-14	6.17924e-13	- && Q9SX20.1 RecName: Full=Protein NRT1/ PTR FAMILY 3.1; Short=AtNPF3.1 && PF00854:POT family	-
Os09g0551251	-1.28111	1.23703e-14	6.42338e-13	- && O81905.1 RecName: Full=Receptor-like serine/threonine-protein kinase SD1-8; AltName: Full=Arabidopsis thaliana receptor kinase 3; AltName: Full=S-domain-1 (SD1) receptor kinase 8; Short=SD1-8; Flags: Precursor && PF01453:D-mannose binding lectin|PF08276:PAN-like domain|PF00954:S-locus glycoprotein domain|PF07714:Protein tyrosine kinase	Pkinase_Tyr
Os04g0191400	-6.02352	1.45952e-14	7.5199e-13	Conserved hypothetical protein && - && -	-
Os09g0356200	-2.18707	1.64031e-14	8.37032e-13	Malectin-like carbohydrate-binding domain domain containing protein && O64556.3 RecName: Full=Putative leucine-rich repeat receptor-like serine/threonine-protein kinase At2g19230; Flags: Precursor && -	-
Os08g0249000	-1.6506	1.76312e-14	8.97974e-13	- && - && -	-
Os03g0638400	-2.61084	2.20724e-14	1.11562e-12	Similar to OSIGBa0153E02-OSIGBa0093I20.19 protein && - && -	-
Os02g0116700	-1.07303	2.572e-14	1.28774e-12	- && Q8LPB4.1 RecName: Full=Phytosulfokine receptor 1; Short=DcPSKR1; AltName: Full=Phytosulfokine LRR receptor kinase 1; Flags: Precursor && PF13855:Leucine rich repeat|PF00069:Protein kinase domain	Pkinase
Os07g0605400	-1.04364	2.84714e-14	1.40957e-12	Similar to EGG APPARATUS-1 protein (ZmEA1) && Q5G8Z3.1 RecName: Full=Protein EGG APPARATUS-1; AltName: Full=ZmEA1 && -	-
Os09g0400400	-3.60779	2.87614e-14	1.42128e-12	- && Q6ERW5.1 RecName: Full=Probable cinnamyl alcohol dehydrogenase 8D; Short=OsCAD8D && PF08240:Alcohol dehydrogenase GroES-like domain|PF00107:Zinc-binding dehydrogenase	ADH_N
Os04g0655300	-2.29688	3.47301e-14	1.70672e-12	- && P93604.1 RecName: Full=Rust resistance kinase Lr10; AltName: Full=Probable receptor-like serine/threonine-protein kinase LRK10; Flags: Precursor && PF07714:Protein tyrosine kinase	Pkinase_Tyr
Os05g0493100	-1.47492	3.87636e-14	1.90142e-12	Similar to KI domain interacting kinase 1 && Q9M0X5.1 RecName: Full=Cysteine-rich receptor-like protein kinase 25; Short=Cysteine-rich RLK25; Flags: Precursor && PF01657:Salt stress response/antifungal|PF07714:Protein tyrosine kinase	Pkinase_Tyr
Os01g0905300	-1.60096	4.30999e-14	2.09863e-12	- && Q9LZD3.1 RecName: Full=Exocyst complex component EXO70A1; Short=AtExo70a1; AltName: Full=Exocyst subunit Exo70 family protein A1 && -	-
Os12g0199100	-1.05071	4.50497e-14	2.18557e-12	NB-ARC domain containing protein && Q7XA42.2 RecName: Full=Putative disease resistance protein RGA1; AltName: Full=RGA3-blb && -	-
Os08g0424100	-1.88212	4.94703e-14	2.3913e-12	- && Q8L817.1 RecName: Full=Alpha carbonic anhydrase 7; Short=AtaCA7; Short=AtalphaCA7; AltName: Full=Alpha carbonate dehydratase 7; Flags: Precursor && PF00194:Eukaryotic-type carbonic anhydrase	-
Os01g0864500	-2.53031	5.29667e-14	2.54643e-12	- && - && PF03168:Late embryogenesis abundant protein	-
Os04g0156200	-3.59737	7.28781e-14	3.42927e-12	Hypothetical conserved gene && - && -	-
Os05g0142400	-1.26981	7.42505e-14	3.48152e-12	Conserved hypothetical protein && - && -	-
Os06g0585950	-1.70902	7.74156e-14	3.62354e-12	Protein kinase%2C catalytic domain domain containing protein && Q1MX30.1 RecName: Full=Receptor kinase-like protein Xa21; Contains: RecName: Full=Receptor kinase-like protein Xa21, processed; Flags: Precursor && PF13855:Leucine rich repeat|PF08263:Leucine rich repeat N-terminal domain|PF00069:Protein kinase domain	Pkinase
Os05g0464200	-1.39519	8.29065e-14	3.84669e-12	Hypothetical conserved gene && - && -	-
Os10g0136100	-1.20175	9.9571e-14	4.58786e-12	Similar to Hv1LRR2 && Q39214.1 RecName: Full=Disease resistance protein RPM1; AltName: Full=Resistance to Pseudomonas syringae protein 3 && PF00931:NB-ARC domain	NB-ARC
Os09g0315100	-1.06621	1.01462e-13	4.66692e-12	- && Q69LX2.2 RecName: Full=Endoribonuclease Dicer homolog 2b; AltName: Full=Dicer-like protein 2b; Short=OsDCL2b && PF00636:Ribonuclease III domain	Ribonuclease_3
Os01g0247900	-2.40839	1.13364e-13	5.19636e-12	AWPM-19-like family protein && - && PF05512:AWPM-19-like family	-
Os12g0584700	-3.24027	1.31433e-13	5.96292e-12	Similar to Aminotransferase-like && - && -	-
Os04g0369000	-2.02555	1.33981e-13	6.05787e-12	- && Q9SHC8.1 RecName: Full=Vesicle-associated protein 1-2; AltName: Full=Plant VAP homolog 12; Short=AtPVA12; AltName: Full=VAMP-associated protein 1-2; Contains: RecName: Full=Vesicle-associated protein 1-2, N-terminally processed && -	-
Os06g0697600	-2.43823	1.38279e-13	6.24105e-12	- && Q9LJJ7.1 RecName: Full=AAA-ATPase At3g28580 && PF00004:ATPase family associated with various cellular activities (AAA)|PF14363:Domain associated at C-terminal with AAA	AAA
Os10g0184200	-1.18183	1.74485e-13	7.78333e-12	Protein of unknown function DUF594 family protein && - && PF04578:Protein of unknown function, DUF594|PF13968:Domain of unknown function (DUF4220)	-
Os09g0435700	-1.90317	1.78752e-13	7.9603e-12	Hypothetical conserved gene && I4DST9.1 RecName: Full=Tuliposide A-converting enzyme 2, chloroplastic; Short=TgTCEA2; Flags: Precursor && PF07859:alpha/beta hydrolase fold	Abhydrolase_3
Os06g0147600	-3.37172	1.85547e-13	8.23532e-12	Conserved hypothetical protein && - && -	-
Os01g0850800	-2.1059	1.88834e-13	8.3533e-12	- && Q0JHP8.2 RecName: Full=Laccase-8; AltName: Full=Benzenediol:oxygen oxidoreductase 8; AltName: Full=Diphenol oxidase 8; AltName: Full=Urishiol oxidase 8; Flags: Precursor && PF07732:Multicopper oxidase|PF07731:Multicopper oxidase|PF00394:Multicopper oxidase	-
Os01g0226600	-1.485	1.99168e-13	8.77014e-12	- && Q9FLV9.1 RecName: Full=S-type anion channel SLAH3; AltName: Full=SLAC1-homolog protein 3 && PF03595:Voltage-dependent anion channel	C4dic_mal_tran
Os01g0130200	-1.34597	1.99246e-13	8.77014e-12	Hypothetical conserved gene && Q5ZEF1.1 RecName: Full=Protein NEGATIVE REGULATOR OF RESISTANCE; AltName: Full=NPR1-interactor && -	-
Os12g0639500	-1.28709	2.14511e-13	9.33387e-12	ATPase%2C AAA-type%2C core domain containing protein && Q9FLD5.1 RecName: Full=AAA-ATPase ASD, mitochondrial; AltName: Full=AAA-ATPase 1; AltName: Full=Protein ATPASE-IN-SEED-DEVELOPMENT && PF14363:Domain associated at C-terminal with AAA|PF00004:ATPase family associated with various cellular activities (AAA)	AAA
Os03g0129100	-1.23701	2.50049e-13	1.07919e-11	- && Q0DC45.2 RecName: Full=MLO protein homolog 1; AltName: Full=OsMLO1 && PF03094:Mlo family	-
Os10g0509401	-1.14697	2.59582e-13	1.11851e-11	Conserved hypothetical protein && - && -	-
Os03g0255900	-1.53096	2.9189e-13	1.24963e-11	Conserved hypothetical protein && - && -	-
Os01g0359600	-1.6661	2.96283e-13	1.26639e-11	Disease resistance protein domain containing protein && Q7XA42.2 RecName: Full=Putative disease resistance protein RGA1; AltName: Full=RGA3-blb && PF00931:NB-ARC domain	NB-ARC
Os01g0139000	-3.08292	2.99136e-13	1.27654e-11	Reticulon family protein && Q9SS37.1 RecName: Full=Reticulon-like protein B8; Short=AtRTNLB8 && PF02453:Reticulon	-
Os06g0726300	-1.76535	3.78439e-13	1.6021e-11	- && Q9ZVP8.2 RecName: Full=NAC domain-containing protein 35; Short=ANAC035; AltName: Full=Protein LONG VEGETATIVE PHASE 1; Short=AtLOV1 && PF02365:No apical meristem (NAM) protein	NAM
Os01g0905200	-1.08203	4.8749e-13	2.0507e-11	- && - && -	-
Os02g0734400	-3.18719	5.18515e-13	2.17777e-11	Similar to ABA-induced protein && Q9CAB7.1 RecName: Full=Probable peroxygenase 4; Short=AtPXG4; AltName: Full=Caleosin-4 && -	-
Os08g0185701	-1.44852	5.72988e-13	2.39144e-11	Non-protein coding transcript && - && -	-
Os01g0183850	-2.40877	6.11173e-13	2.53094e-11	Conserved hypothetical protein && - && -	-
Os08g0404900	-3.58422	7.23238e-13	2.96271e-11	Hypothetical conserved gene && - && -	-
Os04g0445050	-1.18684	7.482e-13	3.06025e-11	Non-protein coding transcript && Q7XUW4.2 RecName: Full=Potassium channel KOR2; AltName: Full=K(+) outward-rectifying channel 2 && -	-
Os11g0663100	-1.47661	8.03785e-13	3.2725e-11	Hypothetical conserved gene && Q9FKL6.1 RecName: Full=Calmodulin-binding protein 60 B && PF07887:Calmodulin binding protein-like	-
Os04g0630900	-1.53027	8.25942e-13	3.35757e-11	Similar to H0105C05.3 protein && D7U6G6.1 RecName: Full=Anthocyanidin reductase ((2S)-flavan-3-ol-forming); Short=VvANR && PF01073:3-beta hydroxysteroid dehydrogenase/isomerase family	-
Os03g0307200	-2.48188	8.42612e-13	3.4201e-11	- && Q10MI9.2 RecName: Full=Nicotianamine synthase 2; AltName: Full=S-adenosyl-L-methionine:S-adenosyl-L-methionine:S-adenosyl-methionine 3-amino-3-carboxypropyltransferase 2; Short=OsNAS2 && PF03059:Nicotianamine synthase protein	-
Os08g0189600	-1.71838	9.95215e-13	3.9968e-11	- && Q6YZZ2.1 RecName: Full=Germin-like protein 8-7; AltName: Full=Germin-like protein 6; Short=OsGER6; Flags: Precursor && PF00190:Cupin	-
Os01g0158600	-1.18727	1.15411e-12	4.6071e-11	Leucine-rich repeat%2C N-terminal domain containing protein && - && -	-
Os01g0724700	-1.12188	1.22642e-12	4.85926e-11	Similar to lachrymatory-factor synthase && - && PF10604:Polyketide cyclase / dehydrase and lipid transport	-
Os10g0535600	-1.30397	1.23699e-12	4.89386e-11	Similar to Hydrolase && - && -	-
Os04g0604200	-2.56944	1.2802e-12	5.03622e-11	- && Q38907.2 RecName: Full=Probable xyloglucan endotransglucosylase/hydrolase protein 25; Short=At-XTH25; Short=XTH-25; Flags: Precursor && PF06955:Xyloglucan endo-transglycosylase (XET) C-terminus|PF00722:Glycosyl hydrolases family 16	-
Os01g0159800	-1.66654	1.28056e-12	5.03622e-11	- && Q9XEF0.1 RecName: Full=Transcription factor bHLH51; AltName: Full=Basic helix-loop-helix protein 51; Short=AtbHLH51; Short=bHLH 51; AltName: Full=Transcription factor EN 57; AltName: Full=bHLH transcription factor bHLH051 && PF00010:Helix-loop-helix DNA-binding domain	HLH
Os11g0489250	-1.00412	1.39428e-12	5.45122e-11	Similar to Cytochrome P450 family protein%2C expressed && Q9LMX7.1 RecName: Full=Cytochrome P450 78A5; AltName: Full=Protein KLUH && PF00067:Cytochrome P450	p450
Os12g0265400	-1.63604	1.54397e-12	5.99242e-11	Glycosyl transferase%2C family 31 domain containing protein && Q8GXG6.2 RecName: Full=Hydroxyproline O-galactosyltransferase GALT4; AltName: Full=Beta-1,3-galactosyltransferase 17 && PF01762:Galactosyltransferase	Galactosyl_T
Os01g0170051	-1.18949	1.79529e-12	6.91733e-11	Hypothetical protein && Q5VQG4.1 RecName: Full=Galactinol--sucrose galactosyltransferase; AltName: Full=Raffinose synthase && PF05691:Raffinose synthase or seed imbibition protein Sip1	-
Os04g0655400	-3.67862	1.86443e-12	7.15478e-11	- && F4KA50.2 RecName: Full=LEAF RUST 10 DISEASE-RESISTANCE LOCUS RECEPTOR-LIKE PROTEIN KINASE-like 2.2; AltName: Full=Probable receptor-like serine/threonine-protein kinase LRK10L-2.2; Flags: Precursor && PF00069:Protein kinase domain	Pkinase
Os01g0623500	-1.214	1.86499e-12	7.15478e-11	ATPase%2C AAA-type%2C core domain containing protein && Q5ZK92.2 RecName: Full=Spastin && PF00004:ATPase family associated with various cellular activities (AAA)	AAA
Os10g0547500	-1.0281	1.89454e-12	7.24724e-11	- && Q54GU0.1 RecName: Full=Putative transporter arsB && PF03600:Citrate transporter	-
Os02g0212500	-2.21153	1.91587e-12	7.31828e-11	Conserved hypothetical protein && - && -	-
Os12g0508500	-2.70743	2.40859e-12	9.08294e-11	- && Q7XHI9.1 RecName: Full=Transcription factor bHLH84; AltName: Full=Basic helix-loop-helix protein 84; Short=AtbHLH84; Short=bHLH 84; AltName: Full=bHLH transcription factor bHLH084 && PF00010:Helix-loop-helix DNA-binding domain	HLH
Os03g0182800	-1.25909	2.50487e-12	9.43265e-11	- && Q8H0T5.1 RecName: Full=Ethylene-responsive transcription factor ERF073 && -	-
Os11g0207400	-2.75106	3.50732e-12	1.28792e-10	NB-ARC domain containing protein && Q7XBQ9.1 RecName: Full=Disease resistance protein RGA2; AltName: Full=Blight resistance protein RPI; AltName: Full=RGA2-blb && -	-
Os09g0497900	-1.77448	3.6611e-12	1.34069e-10	- && Q9FLJ2.1 RecName: Full=NAC domain-containing protein 100; Short=ANAC100; Short=AtNAC5 && PF02365:No apical meristem (NAM) protein	NAM
Os03g0216700	-1.56709	3.72078e-12	1.3588e-10	- && Q9SYD6.2 RecName: Full=Protein DETOXIFICATION 42; Short=AtDTX42; AltName: Full=Aluminum-activated citrate transporter; AltName: Full=AtMATE; AltName: Full=FRD-like protein; AltName: Full=Multidrug and toxic compound extrusion protein 42; Short=MATE protein 42 && PF01554:MatE	MatE
Os11g0592000	-1.07975	4.21811e-12	1.532e-10	- && P28814.1 RecName: Full=Barwin && PF00967:Barwin family	-
Os08g0232700	-3.63195	4.37541e-12	1.58697e-10	- && - && PF03081:Exo70 exocyst complex subunit	Exo70
Os06g0214300	-1.18221	4.71649e-12	1.70602e-10	Alpha/beta hydrolase fold-3 domain containing protein && Q9SMN0.1 RecName: Full=Probable carboxylesterase 12; AltName: Full=AtCXE12 && PF07859:alpha/beta hydrolase fold	Abhydrolase_3
Os03g0766800	-1.85276	5.22286e-12	1.87896e-10	Conserved hypothetical protein && - && -	-
Os01g0960900	-1.95507	5.41738e-12	1.94368e-10	Oligopeptide transporter domain containing protein && Q9M1E2.1 RecName: Full=Protein NRT1/ PTR FAMILY 2.7; Short=AtNPF2.7; AltName: Full=Nitrate excretion transporter 1 && PF00854:POT family	-
Os01g0878700	-2.47795	5.69296e-12	2.03431e-10	- && Q8GUM3.1 RecName: Full=Amino acid permease 5; AltName: Full=Amino acid transporter AAP5 && PF01490:Transmembrane amino acid transporter protein	Aa_trans
Os11g0591800	-1.11832	5.82213e-12	2.0749e-10	- && P28814.1 RecName: Full=Barwin && PF00967:Barwin family	-
Os11g0210201	-2.56381	7.03622e-12	2.48757e-10	- && - && -	-
Os03g0154000	-1.76455	7.99811e-12	2.80155e-10	- && Q6F6Y2.1 RecName: Full=FAD-dependent urate hydroxylase; AltName: Full=Flavoprotein urate hydroxylase && PF01494:FAD binding domain	FAD_binding_3
Os03g0415200	-1.0087	9.7715e-12	3.381e-10	Similar to MAP3K protein kinase-like protein && Q93XX5.1 RecName: Full=PI-PLC X domain-containing protein At5g67130; Flags: Precursor && -	-
Os01g0847800	-1.07302	1.02063e-11	3.51481e-10	- && Q84TF0.1 RecName: Full=Aldo-keto reductase family 4 member C10 && PF00248:Aldo/keto reductase family	Aldo_ket_red
Os05g0142000	-2.11747	1.35088e-11	4.62816e-10	Conserved hypothetical protein && - && -	-
Os06g0200600	-2.26474	1.39191e-11	4.75036e-10	Non-protein coding transcript && - && -	-
Os02g0687550	-2.429	1.48444e-11	5.05316e-10	Hypothetical gene && - && -	-
Os09g0395600	-1.08741	1.57225e-11	5.33844e-10	Concanavalin A-like lectin/glucanase domain containing protein && Q38909.1 RecName: Full=Probable xyloglucan endotransglucosylase/hydrolase protein 28; Short=At-XTH28; Short=XTH-28; Flags: Precursor && -	-
Os11g0114300	-1.91943	1.58669e-11	5.38057e-10	Conserved hypothetical protein && - && -	-
Os03g0648600	-1.58269	1.59669e-11	5.40758e-10	Similar to Zinc finger%2C C3HC4 type family protein%2C expressed && Q9LSW9.1 RecName: Full=RING-H2 finger protein ATL16; AltName: Full=RING-type E3 ubiquitin transferase ATL16 && PF13639:Ring finger domain	-
Os04g0493100	-1.1409	1.7159e-11	5.78186e-10	- && Q9LT67.1 RecName: Full=Transcription factor bHLH113; AltName: Full=Basic helix-loop-helix protein 113; Short=AtbHLH113; Short=bHLH 113; AltName: Full=Transcription factor EN 61; AltName: Full=bHLH transcription factor bHLH113 && -	-
Os06g0147000	-1.21072	1.73014e-11	5.81873e-10	Conserved hypothetical protein && - && -	-
Os01g0949700	-1.27828	1.75851e-11	5.90299e-10	- && Q03664.1 RecName: Full=Probable glutathione S-transferase; AltName: Full=Auxin-induced protein PCNT103 && PF13417:Glutathione S-transferase, N-terminal domain|PF00043:Glutathione S-transferase, C-terminal domain	GST_C
Os06g0206900	-1.67537	1.87185e-11	6.24404e-10	Conserved hypothetical protein && - && -	-
Os02g0240100	-1.70235	1.9528e-11	6.48964e-10	- && A5H452.1 RecName: Full=Peroxidase 70; AltName: Full=Plasma membrane-bound peroxidase 2b; Short=pmPOX2b; Flags: Precursor && PF00141:Peroxidase	-
Os09g0526600	-1.2095	2.29756e-11	7.55976e-10	- && Q652B0.1 RecName: Full=Heat stress transcription factor B-2c; AltName: Full=Heat stress transcription factor 24; Short=OsHsf-24 && PF00447:HSF-type DNA-binding	HSF_DNA-bind
Os01g0135900	-1.57242	2.39465e-11	7.86948e-10	- && Q943E9.1 RecName: Full=17.9 kDa heat shock protein 2; Short=OsHsp17.9B && -	-
Os03g0194600	-1.80948	2.51469e-11	8.24358e-10	Protein of unknown function DUF568%2C DOMON-like domain containing protein && - && PF04526:Protein of unknown function (DUF568)	-
Os01g0940700	-1.74797	2.94348e-11	9.59012e-10	- && P49237.1 RecName: Full=Glucan endo-1,3-beta-glucosidase, acidic isoform; AltName: Full=(1->3)-beta-glucan endohydrolase; Short=(1->3)-beta-glucanase; AltName: Full=Beta-1,3-endoglucanase; Flags: Precursor && PF00332:Glycosyl hydrolases family 17	Glyco_hydro_17
Os12g0576600	-1.36774	2.96205e-11	9.63879e-10	- && Q9LMX4.1 RecName: Full=Probable inactive purple acid phosphatase 1; Flags: Precursor && PF16656:Purple acid Phosphatase, N-terminal domain|PF14008:Iron/zinc purple acid phosphatase-like protein C|PF00149:Calcineurin-like phosphoesterase	Metallophos
Os06g0293500	-2.33485	3.00532e-11	9.76767e-10	Conserved hypothetical protein && - && PF13962:Domain of unknown function	-
Os10g0543500	-1.0278	3.05669e-11	9.92249e-10	- && Q9SD07.1 RecName: Full=Protein STRICTOSIDINE SYNTHASE-LIKE 4; Short=AtSSL4; Flags: Precursor && PF03088:Strictosidine synthase	Str_synth
Os11g0241700	-1.63587	4.00109e-11	1.29093e-09	Protein of unknown function DUF538 family protein && - && PF04398:Protein of unknown function, DUF538	-
Os05g0195700	-1.01227	4.14684e-11	1.3331e-09	Similar to Transcription factor MYBS2 && Q2V9B0.1 RecName: Full=Transcription factor MYB1R1; AltName: Full=Myb-related protein R1; Short=StMYB1R-1 && PF00249:Myb-like DNA-binding domain	Myb_DNA-binding
Os09g0459200	-1.38599	4.39918e-11	1.41082e-09	- && - && -	-
Os07g0677100	-1.13992	4.71087e-11	1.50352e-09	- && A2YPX3.2 RecName: Full=Peroxidase 2; Flags: Precursor && PF00141:Peroxidase	-
Os05g0226900	-5.50024	4.90698e-11	1.56423e-09	- && - && -	-
Os04g0523812	-1.52152	5.57295e-11	1.75325e-09	Conserved hypothetical protein && Q9SCP6.1 RecName: Full=UDP-glycosyltransferase 73D1 && PF00201:UDP-glucoronosyl and UDP-glucosyl transferase	UDPGT
Os10g0124400	-1.54645	5.58565e-11	1.75325e-09	Hypothetical conserved gene && - && PF00931:NB-ARC domain	NB-ARC
Os10g0195250	-1.04909	5.84156e-11	1.82292e-09	Conserved hypothetical protein && - && -	-
Os01g0888900	-1.32145	6.14538e-11	1.90643e-09	Conserved hypothetical protein && - && -	-
Os05g0181650	-2.91339	6.38027e-11	1.97469e-09	Hypothetical gene && - && -	-
Os03g0369250	-1.27787	6.77028e-11	2.08327e-09	Hypothetical protein && Q9FEQ8.1 RecName: Full=Peroxidase 2; AltName: Full=Plasma membrane-bound peroxidase 2; Short=pmPOX2; Flags: Precursor && PF00141:Peroxidase	-
Os03g0242300	-1.44814	6.90073e-11	2.11851e-09	Hypothetical protein && - && -	-
Os06g0168500	-1.18837	7.02347e-11	2.14875e-09	- && Q8VZU2.1 RecName: Full=Syntaxin-132; Short=AtSYP132 && PF00804:Syntaxin|PF05739:SNARE domain	SNARE
Os01g0788700	-1.10344	8.44159e-11	2.56489e-09	- && Q9T076.1 RecName: Full=Early nodulin-like protein 2; AltName: Full=Phytocyanin-like protein; Flags: Precursor && PF02298:Plastocyanin-like domain	Cu_bind_like
Os01g0794800	-4.30575	8.66517e-11	2.62682e-09	Similar to Subtilase && Q9ZSB1.2 RecName: Full=Subtilisin-like protease SBT3.10; AltName: Full=Subtilase subfamily 3 member 10; Short=AtSBT3.10; Flags: Precursor && PF05922:Peptidase inhibitor I9|PF00082:Subtilase family	Peptidase_S8
Os08g0203400	-1.83823	9.28205e-11	2.80214e-09	- && C0LGH3.2 RecName: Full=Probable LRR receptor-like serine/threonine-protein kinase At1g56140; Flags: Precursor && PF11721:Di-glucose binding within endoplasmic reticulum|PF07714:Protein tyrosine kinase	Pkinase_Tyr
Os02g0580900	-1.13145	1.02914e-10	3.08813e-09	- && Q9LVE0.1 RecName: Full=Protein NRT1/ PTR FAMILY 6.4; Short=AtNPF6.4; AltName: Full=Nitrate transporter 1.3 && PF00854:POT family	-
Os02g0527200	-1.08187	1.04459e-10	3.12741e-09	Similar to OSIGBa0142C11.2 protein && - && -	-
Os07g0448600	-1.254	1.08066e-10	3.23176e-09	Hypothetical protein && Q8GRI8.1 RecName: Full=Aquaporin PIP2-5; AltName: Full=OsPIP2;5; AltName: Full=Plasma membrane intrinsic protein 2-5 && PF00230:Major intrinsic protein	-
Os06g0225000	-3.14679	1.27504e-10	3.79598e-09	- && P52884.1 RecName: Full=GTP-binding protein SAR2 && PF00025:ADP-ribosylation factor family	Arf
Os08g0374000	-3.52361	1.30981e-10	3.89515e-09	- && - && PF00407:Pathogenesis-related protein Bet v I family	-
Os02g0731900	-1.61729	1.49807e-10	4.4253e-09	Similar to 3-ketoacyl-CoA synthase && Q9XF43.1 RecName: Full=3-ketoacyl-CoA synthase 6; Short=KCS-6; AltName: Full=Cuticular protein 1; AltName: Full=Eceriferum 6; AltName: Full=Very long-chain fatty acid condensing enzyme 6; Short=VLCFA condensing enzyme 6 && PF08541:3-Oxoacyl-[acyl-carrier-protein (ACP)] synthase III C terminal|PF08392:FAE1/Type III polyketide synthase-like protein	-
Os05g0176300	-1.29193	1.6965e-10	4.97277e-09	- && - && PF15697:Domain of unknown function (DUF4666)	-
Os06g0657500	-1.19673	1.7442e-10	5.10136e-09	- && Q6PQQ3.2 RecName: Full=AP2-like ethylene-responsive transcription factor AIL5; AltName: Full=Protein AINTEGUMENTA-LIKE 5 && -	-
Os01g0346250	-1.13238	1.77028e-10	5.17193e-09	Conserved hypothetical protein && - && -	-
Os09g0531600	-1.2557	2.59846e-10	7.45229e-09	- && Q9SD40.2 RecName: Full=Protein SHI RELATED SEQUENCE 1; AltName: Full=Protein STYLISH 1 && PF05142:Domain of unknown function (DUF702)	-
Os02g0484200	-2.76082	2.68404e-10	7.68114e-09	- && Q940Z5.1 RecName: Full=Phenolic glucoside malonyltransferase 1 && PF02458:Transferase family	-
Os10g0503250	-1.75016	2.88044e-10	8.20787e-09	Hypothetical protein && Q8GT20.1 RecName: Full=Benzyl alcohol O-benzoyltransferase; AltName: Full=Benzoyl coenzyme A:benzyl alcohol benzoyl transferase && PF02458:Transferase family	-
Os04g0531900	-2.32643	2.97771e-10	8.46688e-09	Short-chain dehydrogenase/reductase SDR domain containing protein && Q6WAU1.1 RecName: Full=(-)-isopiperitenone reductase && PF00106:short chain dehydrogenase	adh_short
Os08g0545200	-1.15999	3.06079e-10	8.68454e-09	- && Q9FJ95.1 RecName: Full=Sorbitol dehydrogenase; AltName: Full=L-iditol 2-dehydrogenase && PF00107:Zinc-binding dehydrogenase|PF08240:Alcohol dehydrogenase GroES-like domain	ADH_N
Os06g0624900	-1.49879	3.20522e-10	9.07006e-09	Similar to zinc-binding family protein && - && -	-
Os01g0799100	-1.06219	3.28553e-10	9.2629e-09	NB-ARC domain containing protein && Q8L3R3.2 RecName: Full=Disease resistance protein RFL1; AltName: Full=RPS5-like protein 1; AltName: Full=pNd13/pNd14 && PF00931:NB-ARC domain	NB-ARC
Os05g0142900	-3.23637	4.09517e-10	1.14124e-08	Conserved hypothetical protein && - && -	-
Os12g0556300	-2.53549	4.65695e-10	1.29373e-08	Calmodulin binding protein-like family protein && Q0WVV6.1 RecName: Full=Calmodulin-binding protein 60 D && PF07887:Calmodulin binding protein-like	-
Os12g0580600	-1.15248	4.72391e-10	1.31096e-08	Conserved hypothetical protein && - && -	-
Os04g0612500	-3.40716	4.93924e-10	1.36502e-08	- && Q00451.1 RecName: Full=36.4 kDa proline-rich protein && -	-
Os12g0145900	-1.17779	5.26308e-10	1.4455e-08	Similar to Leucine Rich Repeat family protein%2C expressed && Q9SJQ1.1 RecName: Full=Leucine-rich repeat receptor-like protein kinase PXC1; AltName: Full=Protein PXY/TDR-CORRELATED 1; Flags: Precursor && PF13855:Leucine rich repeat|PF00069:Protein kinase domain	Pkinase
Os03g0714100	-3.24036	6.68297e-10	1.813e-08	Conserved hypothetical protein && - && -	-
Os04g0191500	-7.59047	6.7648e-10	1.83332e-08	Conserved hypothetical protein && - && -	-
Os03g0635800	-1.12632	7.05989e-10	1.90552e-08	Protein of unknown function DUF828%2C plant family protein && Q8W4K5.1 RecName: Full=VAN3-binding protein; AltName: Full=Protein FORKED 1 && PF05703:Auxin canalisation	-
Os07g0192550	-1.333	7.38408e-10	1.98697e-08	Conserved hypothetical protein && Q9LJJ5.1 RecName: Full=AAA-ATPase At3g28610; Flags: Precursor && PF14363:Domain associated at C-terminal with AAA	-
Os07g0126500	-1.65284	7.43565e-10	1.99883e-08	Allergen V5/Tpx-1 related family protein && P35792.1 RecName: Full=Pathogenesis-related protein PRB1-2; Flags: Precursor && PF00188:Cysteine-rich secretory protein family	SCP
Os11g0513700	-2.12599	7.45194e-10	2.00119e-08	Protein kinase-like domain containing protein && - && -	-
Os01g0607000	-2.40304	7.98289e-10	2.13514e-08	Glutelin family protein && - && -	-
Os01g0677900	-1.76719	8.3611e-10	2.22957e-08	Protein of unknown function DUF2921 domain containing protein && - && -	-
Os01g0191200	-3.7887	8.98708e-10	2.38454e-08	Similar to Acid phosphatase && P10743.1 RecName: Full=Stem 31 kDa glycoprotein; AltName: Full=Vegetative storage protein B; Flags: Precursor && PF03767:HAD superfamily, subfamily IIIB (Acid phosphatase)	-
Os02g0126600	-1.44394	9.07427e-10	2.40527e-08	Conserved hypothetical protein && - && -	-
Os09g0452400	-1.25157	1.1475e-09	2.99975e-08	Peptidase A1 domain containing protein && Q766C3.1 RecName: Full=Aspartic proteinase nepenthesin-1; AltName: Full=Nepenthesin-I; Flags: Precursor && PF14543:Xylanase inhibitor N-terminal|PF14541:Xylanase inhibitor C-terminal	-
Os08g0280300	-7.63292	1.26038e-09	3.27552e-08	- && Q6ZCX1.1 RecName: Full=Probable metal-nicotianamine transporter YSL17; AltName: Full=Protein YELLOW STRIPE LIKE 17; Short=OsYSL17 && PF03169:OPT oligopeptide transporter protein	OPT
Os10g0492900	-1.52131	1.28476e-09	3.3291e-08	Similar to alpha-galactosidase && Q9FT97.1 RecName: Full=Alpha-galactosidase 1; Short=AtAGAL1; AltName: Full=Alpha-D-galactoside galactohydrolase 1; AltName: Full=Melibiase 1; Flags: Precursor && PF16499:Alpha galactosidase A	-
Os02g0237100	-1.30782	1.33134e-09	3.44644e-08	- && Q9S7X6.1 RecName: Full=Thermospermine synthase ACAULIS5 && PF01564:Spermine/spermidine synthase	-
Os10g0453000	-1.41773	1.41878e-09	3.6621e-08	Hypothetical protein && - && -	-
Os11g0579900	-2.51854	1.84657e-09	4.70691e-08	- && Q9LVC3.2 RecName: Full=Pumilio homolog 12; Short=APUM-12; Short=AtPUM12 && PF00806:Pumilio-family RNA binding repeat	PUF
Os01g0795000	-2.93093	1.88289e-09	4.79488e-08	- && Q9MAP7.1 RecName: Full=Subtilisin-like protease SBT3.5; AltName: Full=Subtilase subfamily 3 member 5; Short=AtSBT3.5; Flags: Precursor && PF05922:Peptidase inhibitor I9|PF00082:Subtilase family	Peptidase_S8
Os03g0439700	-4.12425	1.97741e-09	5.0068e-08	Protein of unknown function DUF1230 family protein && Q1XDL3.1 RecName: Full=Uncharacterized protein ycf36 && PF06799:Protein of unknown function (DUF1230)	-
Os09g0517200	-1.85997	2.04173e-09	5.15492e-08	Hypothetical conserved gene && Q39214.1 RecName: Full=Disease resistance protein RPM1; AltName: Full=Resistance to Pseudomonas syringae protein 3 && PF00931:NB-ARC domain	NB-ARC
Os01g0955100	-1.28554	2.08181e-09	5.2412e-08	- && Q8RYK0.1 RecName: Full=Probable calcium-binding protein CML31; AltName: Full=Calmodulin-like protein 31 && PF13833:EF-hand domain pair	-
Os03g0807700	-1.43033	2.22829e-09	5.57829e-08	Protein of unknown function DUF642 domain containing protein && - && PF04862:Protein of unknown function (DUF642)	-
Os03g0718800	-1.3031	2.41676e-09	6.01049e-08	Similar to Physical impedance induced protein && Q01595.1 RecName: Full=Cortical cell-delineating protein; AltName: Full=Root-specific protein ZRP3; Flags: Precursor && PF14547:Hydrophobic seed protein	-
Os04g0518400	-2.29466	2.48446e-09	6.17308e-08	- && Q43210.1 RecName: Full=Phenylalanine ammonia-lyase && PF00221:Aromatic amino acid lyase	-
Os12g0242500	-1.15405	2.63876e-09	6.53204e-08	Conserved hypothetical protein && - && -	-
Os02g0629400	-1.11914	2.69737e-09	6.65852e-08	- && Q8LPB4.1 RecName: Full=Phytosulfokine receptor 1; Short=DcPSKR1; AltName: Full=Phytosulfokine LRR receptor kinase 1; Flags: Precursor && PF13855:Leucine rich repeat|PF00069:Protein kinase domain	Pkinase
Os11g0702400	-2.85865	2.86118e-09	7.03024e-08	Zinc finger%2C C2H2-type domain containing protein && Q681X4.1 RecName: Full=Zinc finger protein ZAT5 && PF13912:C2H2-type zinc finger	-
Os04g0634500	-1.0016	3.91556e-09	9.44637e-08	- && Q8GYA4.3 RecName: Full=Cysteine-rich receptor-like protein kinase 10; Short=Cysteine-rich RLK10; AltName: Full=Receptor-like protein kinase 4; Flags: Precursor && PF07714:Protein tyrosine kinase	Pkinase_Tyr
Os03g0772600	-1.48485	3.94433e-09	9.49854e-08	- && O80939.1 RecName: Full=L-type lectin-domain containing receptor kinase IV.1; Short=Arabidopsis thaliana lectin-receptor kinase e; Short=AthlecRK-e; Short=LecRK-IV.1; AltName: Full=Lectin Receptor Kinase 1; Flags: Precursor && -	-
Os09g0365450	-4.10604	4.0178e-09	9.64053e-08	Similar to DNA binding protein && O23620.1 RecName: Full=AT-hook motif nuclear-localized protein 23 && -	-
Os07g0530400	-1.07733	4.16932e-09	9.99508e-08	- && - && -	-
Os01g0223500	-1.09484	4.96762e-09	1.18147e-07	- && Q9C857.1 RecName: Full=GDSL esterase/lipase At1g31550; AltName: Full=Extracellular lipase At1g31550; Flags: Precursor && -	-
Os01g0702000	-1.67393	5.27143e-09	1.24908e-07	- && Q5N8J3.1 RecName: Full=Bifunctional nuclease 1; Short=OsBBD1 && PF02577:Bifunctional nuclease	-
Os02g0779400	-1.08627	5.33717e-09	1.26353e-07	Hypothetical conserved gene && - && -	-
Os02g0134200	-1.56542	5.57107e-09	1.31656e-07	- && - && PF07816:Protein of unknown function (DUF1645)	-
Os04g0142400	-3.18528	5.79792e-09	1.36773e-07	Conserved hypothetical protein && - && -	-
Os03g0195100	-3.02099	6.40036e-09	1.49921e-07	- && Q6VMN7.1 RecName: Full=Aminotransferase ALD1 homolog && PF00155:Aminotransferase class I and II	Aminotran_1_2
Os09g0309200	-1.23837	6.9748e-09	1.62803e-07	Calmodulin binding protein-like family protein && C0SV51.1 RecName: Full=Calmodulin-binding protein 60 C && PF07887:Calmodulin binding protein-like	-
Os01g0893400	-1.88441	7.37955e-09	1.71198e-07	Zinc finger%2C TAZ-type domain containing protein && Q9SYL0.2 RecName: Full=BTB/POZ and TAZ domain-containing protein 3; AltName: Full=BTB and TAZ domain protein 3 && PF02135:TAZ zinc finger|PF00651:BTB/POZ domain	zf-TAZ
Os12g0548800	-1.10907	7.42864e-09	1.72186e-07	Armadillo-type fold domain containing protein && - && -	-
Os06g0674000	-1.03202	7.64069e-09	1.76639e-07	Conserved hypothetical protein && - && -	-
Os05g0120200	-2.0902	8.06669e-09	1.85199e-07	- && Q8H8V7.1 RecName: Full=ABC transporter G family member 5; Short=ABC transporter ABCG.5; Short=OsABCG5; AltName: Full=Protein REDUCED CULM NUMBER 1; AltName: Full=White-brown complex homolog protein 5; Short=OsWBC5 && PF00005:ABC transporter|PF01061:ABC-2 type transporter	ABC2_membrane
Os04g0675000	-1.18456	8.95022e-09	2.03377e-07	Similar to H0103C06.5 protein && - && PF05623:Protein of unknown function (DUF789)	-
Os05g0400500	-1.09035	9.17577e-09	2.0783e-07	Similar to plasma membrane associated protein && - && -	-
Os04g0206200	-1.15561	9.93459e-09	2.23831e-07	DNA helicase domain containing protein && Q38CE9.1 RecName: Full=ATP-dependent DNA helicase PIF6; AltName: Full=DNA repair and recombination helicase PIF6 && -	-
Os04g0647900	-1.06724	1.00414e-08	2.25664e-07	Leucine-rich repeat%2C N-terminal domain containing protein && - && PF13855:Leucine rich repeat	-
Os02g0656100	-1.06086	1.25041e-08	2.77722e-07	Conserved hypothetical protein && - && PF05553:Cotton fibre expressed protein	-
Os03g0857900	-1.35064	1.26648e-08	2.80354e-07	- && Q84M85.1 RecName: Full=Probable cytokinin riboside 5'-monophosphate phosphoribohydrolase LOGL5; AltName: Full=Protein LONELY GUY-like 5 && PF03641:Possible lysine decarboxylase	-
Os02g0731300	-1.04735	1.3929e-08	3.05542e-07	Non-protein coding transcript && - && -	-
Os09g0444900	-4.14214	1.40684e-08	3.08344e-07	Similar to plant viral-response family protein && - && PF04819:Family of unknown function (DUF716)	-
Os12g0635500	-1.28827	1.42967e-08	3.1309e-07	Protein of unknown function DUF266%2C plant domain containing protein && - && PF02485:Core-2/I-Branching enzyme	-
Os09g0447300	-1.15512	1.43469e-08	3.13931e-07	- && Q6Z5I7.1 RecName: Full=Oryzalexin E synthase; AltName: Full=Cytochrome P450 76M6 && PF00067:Cytochrome P450	p450
Os10g0459600	-1.99019	1.84705e-08	3.97616e-07	Similar to Xyloglucan galactosyltransferase KATAMARI 1 (EC 2.4.1.-) (MURUS3 protein) && Q8H038.1 RecName: Full=Xyloglucan galactosyltransferase KATAMARI1 homolog && PF03016:Exostosin family	-
Os03g0434400	-1.35507	1.84964e-08	3.97852e-07	Similar to Phenazine biosynthesis-like protein%2C expressed && Q9KG32.1 RecName: Full=Uncharacterized isomerase BH0283 && PF02567:Phenazine biosynthesis-like protein	-
Os10g0437900	-2.32512	1.96304e-08	4.20204e-07	Heat shock protein Hsp20 domain containing protein && - && PF00011:Hsp20/alpha crystallin family	-
Os04g0665200	-1.85052	2.02429e-08	4.30887e-07	- && Q0J998.1 RecName: Full=Indole-3-acetate O-methyltransferase 1; AltName: Full=IAA carboxylmethyltransferase 1; AltName: Full=OsSABATH4; AltName: Full=S-adenosyl-L-methionine:(indol-3-yl) acetate carboxylmethyltransferase 1 && PF03492:SAM dependent carboxyl methyltransferase	-
Os04g0447700	-2.0219	2.62942e-08	5.49573e-07	Similar to Polyketide reductase && Q9SQ64.1 RecName: Full=Non-functional NADPH-dependent codeinone reductase 2 && PF00248:Aldo/keto reductase family	Aldo_ket_red
Os10g0419500	-1.57619	2.66492e-08	5.56118e-07	- && Q7XEJ5.1 RecName: Full=1,2-dihydroxy-3-keto-5-methylthiopentene dioxygenase 4; AltName: Full=Acireductone dioxygenase (Fe(2+)-requiring) 4; Short=ARD 4; Short=Fe-ARD 4 && PF03079:ARD/ARD' family	-
Os01g0383100	-1.59148	2.87549e-08	5.94461e-07	- && - && PF03081:Exo70 exocyst complex subunit	Exo70
Os01g0564300	-4.79925	2.939e-08	6.06177e-07	- && Q9FJL3.1 RecName: Full=Peptidyl-prolyl cis-trans isomerase FKBP65; Short=PPIase FKBP65; AltName: Full=70 kDa peptidyl-prolyl isomerase; AltName: Full=FK506-binding protein 65; Short=AtFKBP65; AltName: Full=Immunophilin FKBP65; AltName: Full=Peptidyl-prolyl isomerase ROF2; AltName: Full=Protein ROTAMASE FKBP 2; AltName: Full=Rotamase && PF00254:FKBP-type peptidyl-prolyl cis-trans isomerase	FKBP_C
Os01g0963800	-1.51267	2.98734e-08	6.14717e-07	Conserved hypothetical protein && - && -	-
Os11g0269700	-2.10176	3.06761e-08	6.30745e-07	Hypothetical protein && - && -	-
Os08g0113000	-1.25444	3.21332e-08	6.57655e-07	- && Q9SZB9.2 RecName: Full=Peroxidase 47; Short=Atperox P47; AltName: Full=ATP32; Flags: Precursor && PF00141:Peroxidase	-
Os12g0613600	-1.12331	3.94663e-08	7.95489e-07	- && - && PF03763:Remorin, C-terminal region	-
Os07g0503900	-1.25026	3.99804e-08	8.04632e-07	- && D3UAG0.1 RecName: Full=UDP-glycosyltransferase 71K1; AltName: Full=UDP-glucose:chalcone 2'-O-glucosyltransferase; AltName: Full=UDP-glucose:flavonol 2'-O-glucosyltransferase && PF00201:UDP-glucoronosyl and UDP-glucosyl transferase	UDPGT
Os03g0658800	-1.75189	4.10998e-08	8.25287e-07	- && Q7XU38.3 RecName: Full=Cytochrome P450 87A3 && PF00067:Cytochrome P450	p450
Os06g0712700	-1.5378	4.15812e-08	8.34324e-07	- && Q944S9.2 RecName: Full=MADS-box transcription factor 16; AltName: Full=OsMADS16; AltName: Full=Protein APETALA3-like; AltName: Full=Protein SUPERWOMAN1 && PF00319:SRF-type transcription factor (DNA-binding and dimerisation domain)|PF01486:K-box region	SRF-TF
Os04g0109400	-1.52038	4.32163e-08	8.64522e-07	Similar to H0201G08.3 protein && Q9M345.1 RecName: Full=L-type lectin-domain containing receptor kinase IV.2; Short=Arabidopsis thaliana lectin-receptor kinase a4; Short=AthlecRK-a4; Short=LecRK-IV.2; AltName: Full=Protein SMALL, GLUED-TOGETHER, AND COLLAPSED POLLEN; Flags: Precursor && PF07714:Protein tyrosine kinase|PF00139:Legume lectin domain	Pkinase_Tyr
Os01g0871600	-2.5771	4.45763e-08	8.91057e-07	- && Q0WP01.1 RecName: Full=Protein NRT1/ PTR FAMILY 5.10; Short=AtNPF5.10 && PF00854:POT family	-
Os11g0667000	-1.44002	4.65283e-08	9.27983e-07	- && Q9LY50.1 RecName: Full=Putative serine/threonine-protein kinase-like protein CCR3; AltName: Full=Protein CRINKLY 4 RELATED 3; Short=AtCRR3; Flags: Precursor && PF00069:Protein kinase domain	Pkinase
Os09g0447500	-1.46719	4.75336e-08	9.46613e-07	Cytochrome P450 family protein && Q6YTF1.1 RecName: Full=Oryzalexin D synthase; AltName: Full=Cytochrome P450 76M8; AltName: Full=Ent-cassadiene C11-alpha-hydroxylase 2 && PF00067:Cytochrome P450	p450
Os01g0521600	-1.04101	4.86326e-08	9.66328e-07	Similar to NB-ARC domain containing protein%2C expressed && Q39214.1 RecName: Full=Disease resistance protein RPM1; AltName: Full=Resistance to Pseudomonas syringae protein 3 && -	-
Os04g0664900	-2.46319	5.29648e-08	1.04849e-06	- && Q56UD1.3 RecName: Full=Beta-fructofuranosidase, insoluble isoenzyme 5; AltName: Full=Cell wall beta-fructosidase 5; AltName: Full=Invertase 5; AltName: Full=OsCIN5; AltName: Full=Sucrose hydrolase 5 && PF00251:Glycosyl hydrolases family 32 N-terminal domain	-
Os08g0526200	-1.38453	5.42179e-08	1.06852e-06	Conserved hypothetical protein && - && -	-
Os12g0261300	-2.81055	5.52806e-08	1.08785e-06	Conserved hypothetical protein && - && -	-
Os06g0673800	-1.06784	6.18457e-08	1.20988e-06	Conserved hypothetical protein && - && -	-
Os06g0641500	-1.1738	6.2421e-08	1.22024e-06	Similar to Cytochrome P450 CYP71Y10 && A6YIH8.1 RecName: Full=Premnaspirodiene oxygenase; Short=HPO; AltName: Full=Cytochrome P450 71D55 && PF00067:Cytochrome P450	p450
Os02g0182300	-1.4127	6.2672e-08	1.22424e-06	Hypothetical conserved gene && Q42485.1 RecName: Full=Zinc finger protein 1 && -	-
Os03g0231150	-1.03257	6.27837e-08	1.22553e-06	Similar to Hox19 (Fragment) && Q8GRL4.1 RecName: Full=Homeobox-leucine zipper protein HOX19; AltName: Full=HD-ZIP protein HOX19; AltName: Full=Homeodomain transcription factor HOX19; AltName: Full=OsHox19 >A2XE76.1 RecName: Full=Homeobox-leucine zipper protein HOX19; AltName: Full=HD-ZIP protein HOX19; AltName: Full=Homeodomain transcription factor HOX19; AltName: Full=OsHox19 && PF02183:Homeobox…	HALZ
Os01g0220700	-1.76391	6.32796e-08	1.2334e-06	- && Q5NAZ9.2 RecName: Full=Bidirectional sugar transporter SWEET3b; Short=OsSWEET3b && PF03083:Sugar efflux transporter for intercellular exchange	-
Os08g0207500	-1.81346	6.78785e-08	1.31532e-06	- && Q6ZJ91.1 RecName: Full=Zinc transporter 4; AltName: Full=ZRT/IRT-like protein 4; Short=OsZIP4; Flags: Precursor && PF02535:ZIP Zinc transporter	-
Os01g0135700	-1.33377	6.8611e-08	1.32854e-06	- && Q5ZCK5.1 RecName: Full=Probable calcium-binding protein CML16; AltName: Full=Calmodulin-like protein 16 && PF13499:EF-hand domain pair	-
Os09g0315050	-1.04355	7.29264e-08	1.408e-06	Similar to Endoribonuclease Dicer homolog 2b && Q69LX2.2 RecName: Full=Endoribonuclease Dicer homolog 2b; AltName: Full=Dicer-like protein 2b; Short=OsDCL2b && PF00035:Double-stranded RNA binding motif	-
Os02g0823100	-1.02531	7.79279e-08	1.49804e-06	- && Q9SXF8.2 RecName: Full=Aquaporin PIP 1-3; AltName: Full=OsPIP1;3; AltName: Full=Plasma membrane intrinsic protein 1-3; AltName: Full=Water channel protein RWC3; Short=RWC-3 && PF00230:Major intrinsic protein	-
Os06g0536100	-2.61882	7.82729e-08	1.50359e-06	Hypothetical conserved gene && Q5EAE9.2 RecName: Full=RING-H2 finger protein ATL43; AltName: Full=RING-type E3 ubiquitin transferase ATL43; Flags: Precursor && PF13639:Ring finger domain	-
Os04g0480700	-1.31724	8.20718e-08	1.56638e-06	Cytochrome P450 family protein && O81970.1 RecName: Full=Cytochrome P450 71A9; AltName: Full=Cytochrome P450 CP1 && PF00067:Cytochrome P450	p450
Os05g0541400	-2.40952	8.46325e-08	1.61062e-06	- && Q8S3D2.1 RecName: Full=Transcription factor bHLH87; AltName: Full=Basic helix-loop-helix protein 87; Short=AtbHLH87; Short=bHLH 87; AltName: Full=Transcription factor EN 121; AltName: Full=bHLH transcription factor bHLH087 && -	-
Os07g0129300	-4.46955	8.88557e-08	1.68256e-06	- && Q05968.1 RecName: Full=Pathogenesis-related protein 1; Flags: Precursor && PF00188:Cysteine-rich secretory protein family	SCP
Os12g0145400	-1.0921	9.00567e-08	1.69925e-06	- && Q5BPJ0.1 RecName: Full=Protein trichome birefringence-like 11 && PF13839:GDSL/SGNH-like Acyl-Esterase family found in Pmr5 and Cas1p|PF14416:PMR5 N terminal Domain	-
Os09g0345300	-1.73491	9.1079e-08	1.71611e-06	Similar to Receptor-like serine/threonine kinase && C0LGE0.1 RecName: Full=Probable LRR receptor-like serine/threonine-protein kinase At1g07650; Flags: Precursor && -	-
Os02g0252200	-1.07854	9.87357e-08	1.84989e-06	- && Q5Z6B6.2 RecName: Full=NAC domain-containing protein 76; Short=ONAC076 && PF02365:No apical meristem (NAM) protein	NAM
Os02g0780000	-3.66292	9.99145e-08	1.86934e-06	Hypothetical conserved gene && - && -	-
Os01g0695700	-1.26665	1.00463e-07	1.87827e-06	- && Q9FWX7.1 RecName: Full=ABC transporter B family member 11; Short=ABC transporter ABCB.11; Short=AtABCB11; AltName: Full=Multidrug resistance protein 8; AltName: Full=P-glycoprotein 11 && PF00005:ABC transporter|PF00664:ABC transporter transmembrane region	ABC_membrane
Os01g0815400	-1.38914	1.03192e-07	1.92253e-06	Conserved hypothetical protein && - && -	-
Os11g0173550	-2.11328	1.03802e-07	1.93255e-06	- && C0LGP4.1 RecName: Full=Probable LRR receptor-like serine/threonine-protein kinase At3g47570; Flags: Precursor && -	-
Os11g0591000	-1.13622	1.04685e-07	1.94627e-06	Similar to NB-ARC domain containing protein && - && -	-
Os11g0236100	-1.55632	1.0684e-07	1.98217e-06	- && Q53JI9.1 RecName: Full=Probable sucrose-phosphate synthase 5; AltName: Full=Sucrose phosphate synthase 5F; Short=OsSPS5F; AltName: Full=UDP-glucose-fructose-phosphate glucosyltransferase && PF05116:Sucrose-6F-phosphate phosphohydrolase|PF00534:Glycosyl transferases group 1	Glycos_transf_1
Os01g0670300	-1.87202	1.10629e-07	2.0496e-06	- && P17801.2 RecName: Full=Putative receptor protein kinase ZmPK1; Flags: Precursor && PF00069:Protein kinase domain|PF00954:S-locus glycoprotein domain|PF01453:D-mannose binding lectin	Pkinase
Os02g0582900	-2.24621	1.13948e-07	2.1067e-06	Conserved hypothetical protein && - && -	-
Os02g0525100	-1.21964	1.16332e-07	2.14331e-06	Conserved hypothetical protein && - && -	-
Os03g0386000	-1.06165	1.32666e-07	2.41579e-06	- && Q9Y7K5.2 RecName: Full=Uncharacterized WD repeat-containing protein C2A9.03 && -	-
Os06g0222100	-1.20589	1.34856e-07	2.44896e-06	- && Q0DDI1.3 RecName: Full=Probable trehalose-phosphate phosphatase 8; Short=OsTPP8; AltName: Full=Trehalose 6-phosphate phosphatase && PF02358:Trehalose-phosphatase	-
Os12g0428000	-1.25438	1.38005e-07	2.50272e-06	- && Q9FKW8.1 RecName: Full=Thiosulfate sulfurtransferase 18; AltName: Full=Sulfurtransferase 18; Short=AtStr18 && PF00581:Rhodanese-like domain	Rhodanese
Os05g0142600	-2.70768	1.38408e-07	2.50833e-06	Conserved hypothetical protein && - && -	-
Os10g0344500	-1.78585	1.39772e-07	2.53133e-06	Similar to cDNA clone:001-128-E01%2C full insert sequence && Q9FHB6.1 RecName: Full=Protein DETOXIFICATION 16; Short=AtDTX16; AltName: Full=Multidrug and toxic compound extrusion protein 16; Short=MATE protein 16 && PF01554:MatE	MatE
Os11g0595200	-1.28966	1.42495e-07	2.57699e-06	PAP fibrillin family protein && Q9LW57.1 RecName: Full=Probable plastid-lipid-associated protein 6, chloroplastic; AltName: Full=Fibrillin-4; AltName: Full=Fibrillin-6; AltName: Full=Harpin-binding protein 1; Short=HrBP1; AltName: Full=Plastoglobulin 30.45; Short=AtPGL30.4; Flags: Precursor && PF04755:PAP_fibrillin	-
Os02g0245200	-1.20424	1.46051e-07	2.63605e-06	Hypothetical gene && - && -	-
Os09g0371000	-1.10159	1.47574e-07	2.65994e-06	Major facilitator superfamily protein && - && PF07690:Major Facilitator Superfamily	MFS_1
Os11g0513000	-1.4023	1.47956e-07	2.66502e-06	Hypothetical conserved gene && - && -	-
Os03g0643900	-1.09032	1.54226e-07	2.76528e-06	Conserved hypothetical protein && Q9LTJ6.1 RecName: Full=WD repeat-containing protein RUP1; AltName: Full=Protein EARLY FLOWERING BY OVEREXPRESSION 1; AltName: Full=Protein REPRESSOR OF UV-B PHOTOMORPHOGENESIS 1 && -	-
Os07g0167500	-6.6252	1.61603e-07	2.8796e-06	Conserved hypothetical protein && - && -	-
Os04g0567200	-1.63915	1.64173e-07	2.91758e-06	- && O23086.2 RecName: Full=Aluminum-activated malate transporter 10; Short=AtALMT10 && PF11744:Aluminium activated malate transporter	-
Os02g0772200	-4.18253	1.67249e-07	2.96432e-06	Conserved hypothetical protein && - && -	-
Os02g0552700	-4.56205	1.71032e-07	3.02331e-06	- && - && PF14244:gag-polypeptide of LTR copia-type	-
Os04g0341500	-3.8952	1.7138e-07	3.02745e-06	- && B1B1U3.1 RecName: Full=Alpha-humulene synthase && PF01397:Terpene synthase, N-terminal domain|PF03936:Terpene synthase family, metal binding domain	-
Os05g0390800	-1.17596	1.72491e-07	3.04303e-06	- && - && PF05678:VQ motif	-
Os07g0521100	-1.26616	1.77541e-07	3.1259e-06	Leucine-rich repeat%2C typical subtype containing protein && Q9LRR5.1 RecName: Full=Putative disease resistance protein At3g14460 && -	-
Os05g0143000	-6.85992	1.79785e-07	3.16332e-06	Conserved hypothetical protein && - && -	-
Os01g0837200	-1.46116	1.82399e-07	3.19662e-06	Similar to esterase/lipase/thioesterase family protein && - && PF12146:Serine aminopeptidase, S33	-
Os07g0469100	-1.54271	1.84471e-07	3.2223e-06	Similar to Thylakoid membrane phosphoprotein 14 kDa%2C chloroplast precursor && Q8LCA1.2 RecName: Full=Protein CURVATURE THYLAKOID 1B, chloroplastic; AltName: Full=Photosystem I protein P; AltName: Full=Thylakoid membrane phosphoprotein 14 kDa; Flags: Precursor && PF14159:CAAD domains of cyanobacterial aminoacyl-tRNA synthetase	-
Os01g0213400	-1.50165	1.99442e-07	3.46589e-06	- && Q9LUL6.1 RecName: Full=Putative RING-H2 finger protein ATL61; AltName: Full=RING-type E3 ubiquitin transferase ATL61 && PF13639:Ring finger domain	-
Os01g0957600	-2.21164	2.06888e-07	3.58094e-06	- && A6YIH8.1 RecName: Full=Premnaspirodiene oxygenase; Short=HPO; AltName: Full=Cytochrome P450 71D55 && PF00067:Cytochrome P450	p450
Os04g0681950	-2.66978	2.07756e-07	3.59128e-06	Similar to H0124B04.9 protein && P52409.1 RecName: Full=Glucan endo-1,3-beta-glucosidase; AltName: Full=(1->3)-beta-glucan endohydrolase; Short=(1->3)-beta-glucanase; AltName: Full=Beta-1,3-endoglucanase; Flags: Precursor && PF00332:Glycosyl hydrolases family 17|PF07983:X8 domain	Glyco_hydro_17
Os07g0158500	-1.56972	2.08226e-07	3.59708e-06	- && Q8LFU0.2 RecName: Full=Nuclear transcription factor Y subunit A-10; Short=AtNF-YA-10 && PF02045:CCAAT-binding transcription factor (CBF-B/NF-YA) subunit B	CBFB_NFYA
Os04g0473900	-1.10798	2.23562e-07	3.84452e-06	- && B2HIM0.1 RecName: Full=Long-chain-fatty-acid--AMP ligase FadD28; Short=FAAL; AltName: Full=Acyl-AMP synthetase && PF00550:Phosphopantetheine attachment site|PF00501:AMP-binding enzyme|PF13450:NAD(P)-binding Rossmann-like domain	AMP-binding
Os04g0401000	-1.58749	2.30781e-07	3.95841e-06	- && Q7XL73.1 RecName: Full=Protein PYRICULARIA ORYZAE RESISTANCE 21; Short=Pi21 && -	-
Os07g0539200	-1.05588	2.31426e-07	3.96436e-06	Conserved hypothetical protein && Q03278.2 RecName: Full=Retrovirus-related Pol polyprotein from type-1 retrotransposable element R2; AltName: Full=Retrovirus-related Pol polyprotein from type I retrotransposable element R2; Includes: RecName: Full=Reverse transcriptase; Includes: RecName: Full=Endonuclease && -	-
Os01g0691000	-3.26096	2.35078e-07	4.02174e-06	Similar to Acidic endochitinase SE2 precursor (EC 3.2.1.14) && P36910.1 RecName: Full=Acidic endochitinase SE2; Flags: Precursor && PF00704:Glycosyl hydrolases family 18	-
Os01g0728150	-1.93789	2.36531e-07	4.03361e-06	Similar to HVA22F (HVA22-LIKE PROTEIN F) && Q682H0.1 RecName: Full=HVA22-like protein f; Short=AtHVA22f && PF03134:TB2/DP1, HVA22 family	TB2_DP1_HVA22
Os10g0488400	-1.45111	2.507e-07	4.248e-06	Protein of unknown function DUF761%2C plant domain containing protein && - && -	-
Os01g0237000	-2.10865	2.54412e-07	4.29994e-06	Uncharacterised protein family UPF0497%2C trans-membrane plant subgroup domain containing protein && Q9LI17.1 RecName: Full=CASP-like protein 1C1; Short=OsCASPL1C1 >A2WMK7.1 RecName: Full=CASP-like protein 1C1-2; Short=OsCASPL1C1-2 && PF04535:Domain of unknown function (DUF588)	-
Os02g0228000	-3.27482	2.58429e-07	4.35952e-06	- && Q9SYQ8.3 RecName: Full=Receptor protein kinase CLAVATA1; Flags: Precursor && PF00069:Protein kinase domain	Pkinase
Os08g0515000	-4.47367	2.62816e-07	4.4251e-06	Sulfotransferase domain domain containing protein && Q8L5A7.1 RecName: Full=Cytosolic sulfotransferase 15; Short=AtSOT15; AltName: Full=Sulfotransferase 2a; Short=AtST2a && PF00685:Sulfotransferase domain	Sulfotransfer_1
Os04g0188500	-3.266	3.04976e-07	5.0739e-06	Conserved hypothetical protein && - && -	-
Os01g0695800	-1.82888	3.07109e-07	5.09345e-06	- && Q9M0M2.2 RecName: Full=ABC transporter B family member 9; Short=ABC transporter ABCB.9; Short=AtABCB9; AltName: Full=Multidrug resistance protein 9; AltName: Full=P-glycoprotein 9 && PF00005:ABC transporter	ABC_tran
Os12g0416800	-1.20395	3.14869e-07	5.21564e-06	Conserved hypothetical protein && - && -	-
Os01g0136700	-1.79648	3.2604e-07	5.38726e-06	Conserved hypothetical protein && - && PF13947:Wall-associated receptor kinase galacturonan-binding|PF14380:Wall-associated receptor kinase C-terminal	-
Os02g0727100	-1.81223	3.32754e-07	5.49136e-06	- && Q96QD8.2 RecName: Full=Sodium-coupled neutral amino acid transporter 2; AltName: Full=Amino acid transporter A2; AltName: Full=Protein 40-9-1; AltName: Full=Solute carrier family 38 member 2; AltName: Full=System A amino acid transporter 2; AltName: Full=System A transporter 1; AltName: Full=System N amino acid transporter 2 && PF01490:Transmembrane amino acid transporter protein	Aa_trans
Os06g0656300	-1.41781	3.50169e-07	5.76802e-06	Uncharacterised protein family UPF0497%2C trans-membrane plant subgroup domain containing protein && Q67W83.1 RecName: Full=CASP-like protein 2C1; Short=OsCASPL2C1 && PF04535:Domain of unknown function (DUF588)	-
Os01g0753800	-1.10076	3.7046e-07	6.09407e-06	Conserved hypothetical protein && - && -	-
Os03g0745000	-2.35375	3.93581e-07	6.43527e-06	- && Q84MN7.1 RecName: Full=Heat stress transcription factor A-2a; AltName: Full=Heat shock protein 41; AltName: Full=Heat stress transcription factor 11; Short=OsHsf-11; AltName: Full=Heat stress transcription factor 4; Short=rHsf4 && -	-
Os03g0727600	-1.14148	4.15198e-07	6.73898e-06	- && Q10DK7.1 RecName: Full=1-aminocyclopropane-1-carboxylate synthase 1; Short=ACC synthase 1; AltName: Full=S-adenosyl-L-methionine methylthioadenosine-lyase 1 >A2XLL2.2 RecName: Full=1-aminocyclopropane-1-carboxylate synthase 1; Short=ACC synthase 1; AltName: Full=S-adenosyl-L-methionine methylthioadenosine-lyase 1 && PF00155:Aminotransferase class I and II	Aminotran_1_2
Os05g0506000	-1.1565	4.39813e-07	7.0995e-06	- && Q8L730.1 RecName: Full=Protein SULFUR DEFICIENCY-INDUCED 2 && PF13414:TPR repeat	-
Os11g0438700	-2.32724	4.77688e-07	7.65049e-06	Similar to Tropinone reductase-I (EC 1.1.1.206) (TR-I) (Tropine dehydrogenase) && Q9LHT0.1 RecName: Full=Tropinone reductase homolog At5g06060 && PF00106:short chain dehydrogenase	adh_short
Os02g0584800	-1.17433	4.80702e-07	7.69413e-06	- && - && PF00403:Heavy-metal-associated domain	HMA
Os11g0702100	-1.25652	5.14698e-07	8.17918e-06	Similar to Class III chitinase homologue (OsChib3H-h) (Fragment) && Q7GCM7.1 RecName: Full=Xylanase inhibitor protein 1; AltName: Full=Class III chitinase homolog a; AltName: Full=RIXI protein; Flags: Precursor && PF00704:Glycosyl hydrolases family 18	-
Os05g0244700	-2.33678	5.61063e-07	8.81585e-06	- && Q8L493.1 RecName: Full=D-amino-acid transaminase, chloroplastic; AltName: Full=Aminodeoxychorismate lyase; Short=AtADCL; AltName: Full=Branched-chain-amino-acid aminotransferase-like protein 3; Flags: Precursor && PF01063:Amino-transferase class IV	-
Os01g0183600	-2.60555	5.96405e-07	9.29427e-06	- && Q9FVS9.1 RecName: Full=Alkane hydroxylase MAH1; AltName: Full=Cytochrome P450 96A15; AltName: Full=Protein MID-CHAIN ALKANE HYDROXYLASE 1 && PF00067:Cytochrome P450	p450
Os02g0673100	-1.3216	6.4279e-07	9.95295e-06	- && O23086.2 RecName: Full=Aluminum-activated malate transporter 10; Short=AtALMT10 && -	-
Os07g0434700	-1.68341	6.7793e-07	1.04666e-05	Peptidase M24%2C methionine aminopeptidase family protein && Q9FV52.2 RecName: Full=Methionine aminopeptidase 1B, chloroplastic; Short=MAP 1B; Short=MetAP 1B; AltName: Full=Peptidase M 1B; Flags: Precursor && -	-
Os03g0584400	-3.29328	6.88753e-07	1.06213e-05	ATPase%2C AAA-type%2C core domain containing protein && Q9FN75.1 RecName: Full=AAA-ATPase At5g17760 && PF00004:ATPase family associated with various cellular activities (AAA)	AAA
Os11g0514000	-1.11167	6.97095e-07	1.07375e-05	- && - && -	-
Os11g0600500	-4.85187	6.99265e-07	1.07647e-05	Calcium-binding EF-hand domain containing protein && Q93Z27.1 RecName: Full=Probable calcium-binding protein CML45; AltName: Full=Calmodulin-like protein 45 && PF13499:EF-hand domain pair	-
Os11g0293800	-1.47249	7.27601e-07	1.11621e-05	- && Q93WI9.1 RecName: Full=Protein HEADING DATE 3A; AltName: Full=FT-like protein A && PF01161:Phosphatidylethanolamine-binding protein	-
Os02g0687200	-1.3136	7.52516e-07	1.14979e-05	Protein of unknown function DUF581 family protein && - && PF04570:zinc-finger of the FCS-type, C2-C2	-
Os08g0475100	-2.09368	7.65226e-07	1.1672e-05	Alpha/beta hydrolase fold-3 domain containing protein && R4X4V6.1 RecName: Full=Tuliposide A-converting enzyme b2, amyloplastic; Short=TgTCEA-b2; Flags: Precursor && PF07859:alpha/beta hydrolase fold	Abhydrolase_3
Os03g0745600	-2.38962	7.96989e-07	1.21079e-05	Uncharacterised protein family UPF0005 domain containing protein && Q94A20.1 RecName: Full=BI1-like protein && PF01027:Inhibitor of apoptosis-promoting Bax1	-
Os09g0433650	-2.29031	8.01148e-07	1.21502e-05	Tobacco mosaic virus coat protein family protein && - && -	-
Os05g0381400	-2.75712	8.02927e-07	1.2161e-05	- && - && PF05512:AWPM-19-like family	-
Os01g0588000	-1.93885	8.03228e-07	1.2161e-05	Heat shock protein Hsp20 domain containing protein && - && PF00011:Hsp20/alpha crystallin family	-
Os02g0759400	-1.83306	8.18348e-07	1.23687e-05	- && Q84W40.2 RecName: Full=RING-H2 finger protein ATL11; AltName: Full=RING-type E3 ubiquitin transferase ATL11; Flags: Precursor && PF13639:Ring finger domain	-
Os11g0450400	-1.10201	8.23416e-07	1.24312e-05	Similar to Sulfotransferase domain containing protein%2C expressed && Q9M1V2.1 RecName: Full=Cytosolic sulfotransferase 5; Short=AtSOT5; AltName: Full=Flavonoid 7-sulfotransferase 3a; Short=AtST3a && PF00685:Sulfotransferase domain	Sulfotransfer_1
Os12g0129350	-1.6995	8.69396e-07	1.3066e-05	Similar to Arabinoxylan arabinofuranohydrolase isoenzyme AXAH-I && Q9SG80.1 RecName: Full=Alpha-L-arabinofuranosidase 1; Short=AtASD1; AltName: Full=Beta-D-xylosidase; Flags: Precursor && PF06964:Alpha-L-arabinofuranosidase C-terminus	-
Os10g0376400	-1.31434	9.01326e-07	1.35001e-05	Similar to Phosphate-induced protein 1 conserved region containing protein && Q9C6E4.1 RecName: Full=Protein EXORDIUM-like 1; AltName: Full=PHOSPHATE-INDUCED 1; Flags: Precursor && PF04674:Phosphate-induced protein 1 conserved region	-
Os11g0134950	-1.94026	9.10686e-07	1.36249e-05	Hypothetical protein && Q8RWN2.2 RecName: Full=Protein ZINC INDUCED FACILITATOR 1 && -	-
Os11g0670900	-2.03455	9.93141e-07	1.47342e-05	Conserved hypothetical protein && - && -	-
Os04g0630800	-1.54252	1.03669e-06	1.53119e-05	Similar to Anthocyanidin reductase && Q5FB34.1 RecName: Full=Anthocyanidin reductase ((2S)-flavan-3-ol-forming); Short=VvANR && PF01370:NAD dependent epimerase/dehydratase family	Epimerase
Os05g0368100	-1.7829	1.1747e-06	1.71692e-05	Conserved hypothetical protein && - && PF15699:NPR1 interacting	-
Os06g0158500	-1.06159	1.2187e-06	1.77429e-05	- && Q39214.1 RecName: Full=Disease resistance protein RPM1; AltName: Full=Resistance to Pseudomonas syringae protein 3 && PF00931:NB-ARC domain	NB-ARC
Os04g0603400	-1.29237	1.2193e-06	1.77429e-05	Similar to OSIGBa0118P15.3 protein && - && -	-
Os05g0203900	-1.01955	1.25134e-06	1.81892e-05	Conserved hypothetical protein && - && -	-
Os05g0386201	-1.27437	1.2663e-06	1.83966e-05	- && Q94CK9.1 RecName: Full=Protein LATERAL ROOT PRIMORDIUM 1 && PF05142:Domain of unknown function (DUF702)	-
Os10g0175500	-1.00771	1.26723e-06	1.84002e-05	Hypothetical gene && - && -	-
Os04g0161100	-4.04282	1.28087e-06	1.85556e-05	Similar to OSIGBa0102O13.5 protein && - && -	-
Os12g0639400	-2.26959	1.28109e-06	1.85556e-05	ATPase%2C AAA-type%2C core domain containing protein && Q9FLD5.1 RecName: Full=AAA-ATPase ASD, mitochondrial; AltName: Full=AAA-ATPase 1; AltName: Full=Protein ATPASE-IN-SEED-DEVELOPMENT && PF00004:ATPase family associated with various cellular activities (AAA)	AAA
Os12g0282000	-3.81132	1.28428e-06	1.85868e-05	- && - && -	-
Os01g0229700	-1.36074	1.31821e-06	1.90156e-05	- && D1FP53.1 RecName: Full=Putative E3 ubiquitin-protein ligase LIN; Short=MtLIN && PF04564:U-box domain	U-box
Os07g0626200	-1.24885	1.32313e-06	1.90763e-05	DNA-binding SAP domain containing protein && Q9JIX8.3 RecName: Full=Apoptotic chromatin condensation inducer in the nucleus; Short=Acinus && PF16294:RNSP1-SAP18 binding (RSB) motif|PF02037:SAP domain	SAP
Os03g0573001	-6.55074	1.41647e-06	2.0301e-05	Conserved hypothetical protein && - && -	-
Os06g0188400	-1.88546	1.55254e-06	2.20962e-05	- && Q9LFN5.2 RecName: Full=Glutamate receptor 2.5; AltName: Full=Ligand-gated ion channel 2.5; Flags: Precursor && -	-
Os01g0801901	-3.69099	1.58136e-06	2.24741e-05	- && Q8GTS1.1 RecName: Full=Basic leucine zipper 24; Short=AtbZIP24; Short=bZIP protein 24 && PF07716:Basic region leucine zipper	bZIP_2
Os02g0831500	-1.05944	1.64229e-06	2.3274e-05	- && Q6K973.1 RecName: Full=Sucrose synthase 6; Short=OsSUS6; AltName: Full=Sucrose-UDP glucosyltransferase 6 && PF00862:Sucrose synthase|PF00534:Glycosyl transferases group 1	Glycos_transf_1
Os03g0100200	-1.17275	1.65688e-06	2.34682e-05	Transcriptional coactivator/pterin dehydratase family protein && - && PF01329:Pterin 4 alpha carbinolamine dehydratase	-
Os11g0661800	-3.47634	1.67551e-06	2.37068e-05	Concanavalin A-like lectin/glucanase domain containing protein && - && -	-
Os03g0315400	-1.16487	1.69931e-06	2.39544e-05	- && Q9LDE1.1 RecName: Full=Transcription factor MYB108; AltName: Full=Myb-related protein 108; Short=AtMYB108; AltName: Full=Protein BOTRYTIS-SUSCEPTIBLE 1 && PF00249:Myb-like DNA-binding domain	Myb_DNA-binding
Os01g0498300	-1.3791	1.70794e-06	2.40612e-05	Glycosyltransferase AER61%2C uncharacterized domain containing protein && Q5NDL3.2 RecName: Full=EGF domain-specific O-linked N-acetylglucosamine transferase; AltName: Full=Extracellular O-linked N-acetylglucosamine transferase; Flags: Precursor && PF04577:Protein of unknown function (DUF563)	-
Os06g0585982	-1.09921	1.71143e-06	2.40784e-05	Protein kinase%2C catalytic domain domain containing protein && Q2R2D5.1 RecName: Full=Receptor kinase-like protein Xa21; Contains: RecName: Full=Receptor kinase-like protein Xa21, processed; Flags: Precursor && PF08263:Leucine rich repeat N-terminal domain|PF00069:Protein kinase domain|PF13855:Leucine rich repeat	Pkinase
Os10g0365800	-1.19139	1.78369e-06	2.4998e-05	Protein of unknown function DUF3615 domain containing protein && - && PF12274:Protein of unknown function (DUF3615)	-
Os09g0417600	-2.38603	1.81604e-06	2.53979e-05	- && Q6EPZ2.1 RecName: Full=WRKY transcription factor WRKY76; Short=OsWRKY76 && PF03106:WRKY DNA -binding domain	WRKY
Os01g0956800	-1.99005	1.82873e-06	2.55618e-05	Hypothetical conserved gene && O64973.2 RecName: Full=Disease resistance protein RPS5; AltName: Full=Resistance to Pseudomonas syringae protein 5; AltName: Full=pNd3/pNd10 && PF00931:NB-ARC domain	NB-ARC
Os06g0132500	-1.30391	1.86517e-06	2.60438e-05	- && O22977.1 RecName: Full=Probable lysophospholipase BODYGUARD 3; Short=AtBDG3; Flags: Precursor && PF00561:alpha/beta hydrolase fold	Abhydrolase_1
Os06g0200700	-1.92008	1.89282e-06	2.63884e-05	Hypothetical protein && - && -	-
Os12g0114000	-1.42448	1.90519e-06	2.65468e-05	Conserved hypothetical protein && - && -	-
Os10g0577700	-1.10265	1.94452e-06	2.70382e-05	CS domain containing protein && O82290.2 RecName: Full=Probable inactive shikimate kinase like 2, chloroplastic; Short=AtSKL2; Flags: Precursor && PF01202:Shikimate kinase	SKI
Os05g0465400	-1.61882	1.96086e-06	2.72369e-05	Protein of unknown function DUF1218 family protein && - && PF06749:Protein of unknown function (DUF1218)	-
Os04g0359700	-1.63446	1.99602e-06	2.76675e-05	Hypothetical conserved gene && Q9SV68.1 RecName: Full=Putative quinone-oxidoreductase homolog, chloroplastic && PF13602:Zinc-binding dehydrogenase|PF08240:Alcohol dehydrogenase GroES-like domain	ADH_N
Os03g0766600	-3.49349	2.02168e-06	2.80085e-05	Conserved hypothetical protein && - && -	-
Os06g0530400	-1.117	2.03634e-06	2.81576e-05	- && Q5Z6B6.2 RecName: Full=NAC domain-containing protein 76; Short=ONAC076 && -	-
Os01g0221100	-1.35663	2.03851e-06	2.81641e-05	- && Q5NAZ7.2 RecName: Full=Jasmonic acid-amido synthetase JAR2; AltName: Full=Auxin-responsive GH3-like protein 3; Short=OsGH3-3; AltName: Full=Indole-3-acetic acid-amido synthetase GH3.3; AltName: Full=Jasmonate-amino acid synthetase JAR1; AltName: Full=Protein JASMONATE RESISTANT 2; Short=OsJAR2 && PF03321:GH3 auxin-responsive promoter	-
Os11g0229100	-1.05109	2.17034e-06	2.98363e-05	Similar to B0616E02-H0507E05.11 protein && Q9LE33.1 RecName: Full=Glyoxylate/hydroxypyruvate reductase HPR3; AltName: Full=NAD(P)H-dependent hydroxypyruvate reductase 3; Short=AtHPR3; Short=HPR 3 && PF02826:D-isomer specific 2-hydroxyacid dehydrogenase, NAD binding domain	2-Hacid_dh_C
Os08g0353700	-6.09901	2.20248e-06	3.02142e-05	Conserved hypothetical protein && - && -	-
Os07g0105900	-1.40999	2.22177e-06	3.04161e-05	NB-ARC domain containing protein && - && PF00931:NB-ARC domain	NB-ARC
Os05g0246300	-1.20384	2.27354e-06	3.10607e-05	Barwin-related endoglucanase domain containing protein && Q5W6Z9.1 RecName: Full=Expansin-B18; AltName: Full=Beta-expansin-18; AltName: Full=OsEXPB18; AltName: Full=OsaEXPb1.15; Flags: Precursor && PF01357:Pollen allergen|PF03330:Rare lipoprotein A (RlpA)-like double-psi beta-barrel	-
Os07g0102100	-1.3131	2.32447e-06	3.16915e-05	- && Q69L87.1 RecName: Full=Potassium transporter 22; AltName: Full=OsHAK22 && PF02705:K+ potassium transporter	K_trans
Os08g0462900	-1.52792	2.43705e-06	3.30737e-05	Protein of unknown function DUF716 family protein && - && PF04819:Family of unknown function (DUF716)	-
Os03g0231000	-1.16259	2.57781e-06	3.4771e-05	- && Q8GRL4.1 RecName: Full=Homeobox-leucine zipper protein HOX19; AltName: Full=HD-ZIP protein HOX19; AltName: Full=Homeodomain transcription factor HOX19; AltName: Full=OsHox19 >A2XE76.1 RecName: Full=Homeobox-leucine zipper protein HOX19; AltName: Full=HD-ZIP protein HOX19; AltName: Full=Homeodomain transcription factor HOX19; AltName: Full=OsHox19 && -	-
Os10g0539200	-7.87354	2.67237e-06	3.59189e-05	Hypothetical conserved gene && Q7XV21.2 RecName: Full=Aspartyl protease 37; Flags: Precursor && PF14541:Xylanase inhibitor C-terminal|PF14543:Xylanase inhibitor N-terminal	-
Os09g0366500	-4.59513	2.70042e-06	3.625e-05	Conserved hypothetical protein && - && -	-
Os02g0620600	-1.50481	2.7011e-06	3.625e-05	- && Q6K9G1.1 RecName: Full=Ammonium transporter 1 member 2; Short=OsAMT1;2 && PF00909:Ammonium Transporter Family	Ammonium_transp
Os06g0207950	-2.78227	2.75332e-06	3.68579e-05	Hypothetical gene && - && -	-
Os01g0177900	-1.56652	2.76645e-06	3.70151e-05	- && Q8GU87.3 RecName: Full=ABC transporter G family member 31; Short=OsABCG31; AltName: Full=Pleiotropic drug resistance protein 6; Short=OsPDR6 && PF00005:ABC transporter|PF14510:ABC-transporter extracellular N-terminal|PF08370:Plant PDR ABC transporter associated|PF01061:ABC-2 type transporter	ABC2_membrane
Os01g0838800	-1.16517	2.92927e-06	3.90756e-05	Similar to cDNA clone:J033065F01%2C full insert sequence (Fragment) && Q5NA06.1 RecName: Full=Coatomer subunit zeta-3; AltName: Full=Zeta-3-coat protein; AltName: Full=Zeta-COP 3 && PF01217:Clathrin adaptor complex small chain	-
Os03g0618300	-1.68073	3.02593e-06	4.02107e-05	- && Q05965.1 RecName: Full=Naringenin,2-oxoglutarate 3-dioxygenase; AltName: Full=FHT; AltName: Full=Flavanone-3-hydroxylase; Short=F3H, partial [Matthiola incana] && PF14226:non-haem dioxygenase in morphine synthesis N-terminal|PF03171:2OG-Fe(II) oxygenase superfamily	2OG-FeII_Oxy
Os11g0245100	-1.64978	3.05721e-06	4.05382e-05	- && P57108.1 RecName: Full=Glutathione S-transferase zeta class && PF13417:Glutathione S-transferase, N-terminal domain	-
Os04g0167800	-1.38424	3.14465e-06	4.15938e-05	Similar to Chalcone reductase homologue (Fragment) && Q7G764.1 RecName: Full=Probable NAD(P)H-dependent oxidoreductase 1 && PF00248:Aldo/keto reductase family	Aldo_ket_red
Os05g0573300	-1.03301	3.25457e-06	4.28983e-05	Similar to CTP synthase 1 (EC 6.3.4.2) (UTP--ammonia ligase 1) (CTP synthetase 1) && Q54V77.1 RecName: Full=CTP synthase; AltName: Full=CTP synthetase; AltName: Full=UTP--ammonia ligase && PF00117:Glutamine amidotransferase class-I|PF06418:CTP synthase N-terminus	CTP_synth_N
Os09g0379600	-1.99435	3.33475e-06	4.38248e-05	- && A3BYC1.2 RecName: Full=Homeobox-leucine zipper protein HOX25; AltName: Full=HD-ZIP protein HOX25; AltName: Full=Homeodomain transcription factor HOX25; AltName: Full=OsHox25 && -	-
Os07g0605350	-3.85356	3.34257e-06	4.39059e-05	Similar to Protein EGG APPARATUS-1 && Q5G8Z3.1 RecName: Full=Protein EGG APPARATUS-1; AltName: Full=ZmEA1 && -	-
Os01g0832600	-1.36223	3.51397e-06	4.58628e-05	- && Q39224.1 RecName: Full=Protein SRG1; Short=AtSRG1; AltName: Full=Protein SENESCENCE-RELATED GENE 1 && PF03171:2OG-Fe(II) oxygenase superfamily|PF14226:non-haem dioxygenase in morphine synthesis N-terminal	2OG-FeII_Oxy
Os04g0607500	-2.51712	3.5717e-06	4.65248e-05	- && Q7XPF8.2 RecName: Full=Cation transporter HKT4; Short=OsHKT4 && PF02386:Cation transport protein	-
Os06g0693100	-2.5403	3.62886e-06	4.72e-05	NB-ARC domain containing protein && Q7XA42.2 RecName: Full=Putative disease resistance protein RGA1; AltName: Full=RGA3-blb && -	-
Os06g0284900	-1.60706	3.75652e-06	4.86937e-05	- && - && -	-
Os04g0413900	-1.29825	4.04222e-06	5.20924e-05	- && - && PF04520:Senescence regulator	-
Os02g0122100	-1.06399	4.08818e-06	5.26081e-05	- && O64642.2 RecName: Full=UTP:RNA uridylyltransferase 1 && -	-
Os10g0344900	-1.18378	4.44394e-06	5.67467e-05	Multi antimicrobial extrusion protein MatE family protein && Q9FHB6.1 RecName: Full=Protein DETOXIFICATION 16; Short=AtDTX16; AltName: Full=Multidrug and toxic compound extrusion protein 16; Short=MATE protein 16 && PF01554:MatE	MatE
Os01g0892300	-3.04958	4.79492e-06	6.08485e-05	Leucine-rich repeat%2C plant specific containing protein && Q9ASS4.1 RecName: Full=Probably inactive leucine-rich repeat receptor-like protein kinase At5g48380; Flags: Precursor && -	-
Os08g0457300	-1.74368	4.87448e-06	6.17403e-05	Hypothetical conserved gene && - && -	-
Os05g0215700	-1.89545	4.8994e-06	6.20263e-05	Conserved hypothetical protein && - && -	-
Os03g0634400	-1.22635	4.98137e-06	6.29742e-05	- && Q75GK4.1 RecName: Full=CBL-interacting protein kinase 7; AltName: Full=OsCIPK07 && PF03822:NAF domain|PF00069:Protein kinase domain	Pkinase
Os06g0587200	-1.10467	5.06728e-06	6.39083e-05	Protein kinase%2C catalytic domain domain containing protein && Q1MX30.1 RecName: Full=Receptor kinase-like protein Xa21; Contains: RecName: Full=Receptor kinase-like protein Xa21, processed; Flags: Precursor && PF08263:Leucine rich repeat N-terminal domain|PF07714:Protein tyrosine kinase|PF13855:Leucine rich repeat	Pkinase_Tyr
Os05g0314700	-3.69207	5.12315e-06	6.44906e-05	Conserved hypothetical protein && - && -	-
Os08g0100200	-1.42287	5.30912e-06	6.66109e-05	Similar to ZIP transporter && Q940Q3.1 RecName: Full=Zinc transporter ZTP29; AltName: Full=Zinc transporter 29 && -	-
Os01g0878900	-1.04864	5.45705e-06	6.83056e-05	Similar to 4%2C5-DOPA dioxygenase extradiol-like protein && Q949R4.1 RecName: Full=Extradiol ring-cleavage dioxygenase; Short=AtLigB && PF02900:Catalytic LigB subunit of aromatic ring-opening dioxygenase	-
Os03g0853200	-1.70681	5.49101e-06	6.86983e-05	- && Q9LSS4.1 RecName: Full=Tetraspanin-4 && PF00335:Tetraspanin family	Tetraspannin
Os04g0544000	-2.08342	5.59952e-06	6.99243e-05	Hypothetical conserved gene && - && -	-
Os01g0802700	-1.10822	5.60484e-06	6.99579e-05	- && Q5VQY3.1 RecName: Full=Probable auxin efflux carrier component 9; Short=OsPIN9 && PF03547:Membrane transport protein	-
Os04g0659000	-1.28531	5.66255e-06	7.05788e-05	Similar to OSIGBa0132E09-OSIGBa0108L24.10 protein && - && -	-
Os11g0229333	-1.24449	5.69452e-06	7.09108e-05	Hypothetical gene && Q9LQ54.3 RecName: Full=Probable disease resistance protein At1g59620; AltName: Full=CW9 && -	-
Os07g0232800	-2.60026	5.72385e-06	7.11826e-05	- && A3BI11.1 RecName: Full=Zinc transporter 8; AltName: Full=ZRT/IRT-like protein 8; Short=OsZIP8; Flags: Precursor && PF02535:ZIP Zinc transporter	-
Os08g0335200	-1.67806	5.91378e-06	7.34004e-05	Hypothetical protein && Q39529.1 RecName: Full=Agglutinin-2; AltName: Full=Agglutinin II; AltName: Full=ClAII; AltName: Full=LecClAII; Flags: Precursor && PF00139:Legume lectin domain	-
Os10g0343400	-1.20328	6.11288e-06	7.55542e-05	- && Q94GM9.1 RecName: Full=Probable mixed-linked glucan synthase 7; AltName: Full=1,3;1,4-beta-D-glucan synthase 7; AltName: Full=Cellulose synthase-like protein F7; AltName: Full=OsCslF7 && PF03552:Cellulose synthase	-
Os02g0458100	-1.31958	6.18707e-06	7.62944e-05	- && C7E5W0.1 RecName: Full=(E)-beta-farnesene synthase; AltName: Full=Terpene synthase 10 && -	-
Os10g0490900	-1.18909	6.35543e-06	7.81406e-05	Similar to Secretory protein && C0HJG8.1 RecName: Full=Basic secretory protease; AltName: Full=Boswellia basic secretory protease; Short=BBSP, partial [Boswellia serrata] && PF04450:Peptidase of plants and bacteria	-
Os03g0190400	-2.34379	6.71129e-06	8.20728e-05	Hypothetical gene && - && PF13855:Leucine rich repeat	-
Os11g0275200	-1.81124	6.75733e-06	8.25979e-05	Similar to Endo-1%2C3%3B1%2C4-beta-D-glucanase precursor (EC 3.2.1.-) && Q9ZT66.1 RecName: Full=Endo-1,3;1,4-beta-D-glucanase; Flags: Precursor && PF01738:Dienelactone hydrolase family	-
Os12g0594950	-1.3659	6.76158e-06	8.26118e-05	Hypothetical conserved gene && - && -	-
Os01g0128100	-1.0422	7.06942e-06	8.6096e-05	Similar to Bifunctional nuclease (Fragment) && Q9C9G4.1 RecName: Full=Endonuclease 2; Short=AtENDO2; AltName: Full=Deoxyribonuclease ENDO2; AltName: Full=Single-stranded-nucleate endonuclease ENDO2; Flags: Precursor && -	-
Os03g0133000	-1.26685	7.15117e-06	8.69721e-05	- && Q9ZVP8.2 RecName: Full=NAC domain-containing protein 35; Short=ANAC035; AltName: Full=Protein LONG VEGETATIVE PHASE 1; Short=AtLOV1 && PF02365:No apical meristem (NAM) protein	NAM
Os12g0539751	-1.22955	7.51796e-06	9.11411e-05	Nucleic acid-binding%2C OB-fold-like domain containing protein && - && -	-
Os02g0628900	-6.28511	7.68465e-06	9.29499e-05	Conserved hypothetical protein && - && -	-
Os01g0902700	-1.36412	8.02634e-06	9.65995e-05	- && Q9M390.1 RecName: Full=Protein NRT1/ PTR FAMILY 8.1; Short=AtNPF8.1; AltName: Full=Peptide transporter PTR1 && PF00854:POT family	-
Os07g0142000	-1.31966	8.0447e-06	9.67766e-05	Reticulon family protein && Q9SS37.1 RecName: Full=Reticulon-like protein B8; Short=AtRTNLB8 && PF02453:Reticulon	-
Os08g0541300	-1.51989	8.30187e-06	9.96835e-05	Leucine-rich repeat%2C N-terminal domain containing protein && - && PF08263:Leucine rich repeat N-terminal domain|PF13855:Leucine rich repeat	LRRNT_2
Os01g0725000	-1.28174	8.4249e-06	0.000100894	Similar to H0402C08.3 protein && - && -	-
Os05g0574600	-3.77921	8.76704e-06	0.000104614	- && O48780.1 RecName: Full=3-ketoacyl-CoA synthase 11; Short=KCS-11; AltName: Full=Very long-chain fatty acid condensing enzyme 11; Short=VLCFA condensing enzyme 11 && PF08541:3-Oxoacyl-[acyl-carrier-protein (ACP)] synthase III C terminal|PF08392:FAE1/Type III polyketide synthase-like protein	-
Os03g0103300	-1.03169	8.81969e-06	0.000105148	- && Q39176.1 RecName: Full=Lipid transfer protein EARLI 1; AltName: Full=Protein EARLY ARABIDOPSIS ALUMINUM INDUCED 1; Short=pEARLI1; Flags: Precursor && PF14547:Hydrophobic seed protein	-
Os12g0156100	-3.11268	8.90057e-06	0.00010578	- && Q9FMR3.1 RecName: Full=NAC domain-containing protein 90; Short=ANAC090 && PF02365:No apical meristem (NAM) protein	NAM
Os05g0491700	-2.01737	8.94945e-06	0.000106266	- && - && PF05678:VQ motif	-
Os01g0195300	-1.93681	9.48794e-06	0.000111901	Hypothetical conserved gene && - && -	-
Os08g0203600	-1.26262	9.49137e-06	0.000111901	Hypothetical conserved gene && C0LGH3.2 RecName: Full=Probable LRR receptor-like serine/threonine-protein kinase At1g56140; Flags: Precursor && -	-
Os09g0417800	-2.42354	9.69057e-06	0.000113896	- && Q6EPZ0.1 RecName: Full=WRKY transcription factor WRKY62; Short=OsWRKY62; AltName: Full=XA21-binding protein 10 >B8BF91.1 RecName: Full=WRKY transcription factor WRKY62; Short=OsWRKY62; AltName: Full=XA21-binding protein 10 && PF03106:WRKY DNA -binding domain	WRKY
Os06g0255900	-1.02107	9.77643e-06	0.000114804	- && Q9LZD3.1 RecName: Full=Exocyst complex component EXO70A1; Short=AtExo70a1; AltName: Full=Exocyst subunit Exo70 family protein A1 && -	-
Os06g0621600	-1.16107	9.85934e-06	0.000115624	Hypothetical protein && Q9LRR4.1 RecName: Full=Putative disease resistance RPP13-like protein 1 && -	-
Os06g0606401	-1.24646	1.02103e-05	0.000119266	Hypothetical gene && - && -	-
Os06g0110000	-2.30312	1.03542e-05	0.000120736	- && Q9AXH9.1 RecName: Full=Ent-kaurenoic acid oxidase 1; AltName: Full=gpr5 && PF00067:Cytochrome P450	p450
Os07g0432201	-1.76348	1.25418e-05	0.000143785	- && - && -	-
Os09g0572000	-2.76641	1.31099e-05	0.000149413	- && Q8LDC8.2 RecName: Full=Ethylene-responsive transcription factor 1B; Short=AtERF1B; AltName: Full=Ethylene-responsive element-binding factor 1B; Short=EREBP-1B && PF00847:AP2 domain	AP2
Os02g0794500	-1.50837	1.33677e-05	0.000152008	- && Q9M099.1 RecName: Full=Serine carboxypeptidase 24; AltName: Full=Bri1 suppressor 1; AltName: Full=Carboxypeptidase D; AltName: Full=Serine carboxypeptidase II; Contains: RecName: Full=Serine carboxypeptidase 24 chain A; AltName: Full=Serine carboxypeptidase II chain A; Contains: RecName: Full=Serine carboxypeptidase 24 chain B; AltName: Full=Serine carboxypeptidase II chain B; Flags: Precurs…	-
Os09g0345600	-4.36737	1.35003e-05	0.00015345	Conserved hypothetical protein && Q42484.1 RecName: Full=Disease resistance protein RPS2; AltName: Full=Resistance to Pseudomonas syringae protein 2 && -	-
Os07g0664000	-1.52741	1.40606e-05	0.000159478	Similar to Oxidoreductase%2C short chain dehydrogenase/reductase family protein%2C expressed && Q7FAE1.1 RecName: Full=Momilactone A synthase; Short=OsMAS && PF00106:short chain dehydrogenase	adh_short
Os11g0664800	-2.05276	1.43807e-05	0.000162674	Hypothetical conserved gene && F4JR57.1 RecName: Full=Calmodulin-binding protein 60 F && PF07887:Calmodulin binding protein-like	-
Os01g0106400	-1.08337	1.46865e-05	0.000165467	- && P52580.1 RecName: Full=Isoflavone reductase homolog IRL && PF05368:NmrA-like family	NmrA
Os06g0349800	-2.40225	1.47864e-05	0.000166502	Conserved hypothetical protein && - && -	-
Os07g0606600	-1.04773	1.50891e-05	0.00016948	- && Q69J40.1 RecName: Full=Nuclear transcription factor Y subunit B-10; Short=OsNF-YB10; AltName: Full=Transcriptional activator HAP3F; Short=OsHAP3F && PF00808:Histone-like transcription factor (CBF/NF-Y) and archaeal histone	-
Os11g0177750	-1.02537	1.51287e-05	0.000169853	Hypothetical gene && Q84TH5.1 RecName: Full=ABC transporter G family member 25; Short=ABC transporter ABCG.25; Short=AtABCG25; AltName: Full=White-brown complex homolog protein 26; Short=AtWBC26 && PF00005:ABC transporter	ABC_tran
Os11g0641300	-1.88467	1.51755e-05	0.000170235	Conserved hypothetical protein && - && -	-
Os10g0348900	-2.47916	1.58907e-05	0.000177508	Hypothetical protein && - && -	-
Os09g0129600	-1.22701	1.61574e-05	0.000180109	Conserved hypothetical protein && - && -	-
Os12g0236200	-2.46743	1.67517e-05	0.000186155	Non-protein coding transcript && - && -	-
Os03g0751100	-1.37788	1.67558e-05	0.000186155	- && O23482.3 RecName: Full=Oligopeptide transporter 3; Short=AtOPT3 && PF03169:OPT oligopeptide transporter protein	OPT
Os02g0549900	-6.02619	1.69912e-05	0.000188298	Hypothetical conserved gene && - && -	-
Os12g0171801	-3.80745	1.70452e-05	0.000188818	Hypothetical gene && - && -	-
Os12g0248600	-6.02748	1.74842e-05	0.000193118	Hypothetical protein && - && -	-
Os06g0712800	-1.0164	1.7539e-05	0.000193562	- && Q9SD39.1 RecName: Full=Probable methyltransferase PMT27 && PF03141:Putative S-adenosyl-L-methionine-dependent methyltransferase	-
Os06g0599200	-3.30123	1.80389e-05	0.000198503	Cytochrome P450 family protein && Q69X58.1 RecName: Full=Ent-cassadiene C11-alpha-hydroxylase 1; AltName: Full=Cytochrome P450 76M7 && PF00067:Cytochrome P450	p450
Os01g0221600	-1.47751	1.83449e-05	0.000201453	- && Q9LS46.1 RecName: Full=Aluminum-activated malate transporter 9; Short=AtALMT9 && PF11744:Aluminium activated malate transporter	-
Os10g0390000	-2.18541	1.89549e-05	0.000207722	Conserved hypothetical protein && - && -	-
Os04g0490500	-1.43813	1.93845e-05	0.000212168	- && B9DFG5.1 RecName: Full=PTI1-like tyrosine-protein kinase 3; Short=PTI1-3 && -	-
Os10g0479500	-1.61851	1.9674e-05	0.000214894	- && Q7XDB8.1 RecName: Full=Probable cytokinin riboside 5'-monophosphate phosphoribohydrolase LOGL10; AltName: Full=Protein LONELY GUY-like 10 && PF03641:Possible lysine decarboxylase	-
Os02g0686700	-1.06248	2.00118e-05	0.000218046	Protein of unknown function DUF581 family protein && - && -	-
Os12g0609200	-1.73788	2.02576e-05	0.000220364	Conserved hypothetical protein && A2YVF1.1 RecName: Full=Protein TIFY 6a && -	-
Os04g0491350	-1.44843	2.0404e-05	0.000221684	- && Q8H157.1 RecName: Full=Protein NRT1/ PTR FAMILY 4.6; Short=AtNPF4.6; AltName: Full=Nitrate transporter 1.2; AltName: Full=Nitrate transporter NTL1; AltName: Full=Protein ABA-IMPORTING TRANSPORTER 1 && PF00854:POT family	-
Os09g0331100	-2.41061	2.07217e-05	0.000224769	Ankyrin repeat domain containing protein && - && PF12796:Ankyrin repeats (3 copies)|PF13962:Domain of unknown function	-
Os01g0811001	-1.24276	2.07827e-05	0.000225246	Hypothetical conserved gene && Q9FZB8.1 RecName: Full=Probable LRR receptor-like serine/threonine-protein kinase At1g51810; Flags: Precursor && PF12819:Carbohydrate-binding protein of the ER	-
Os11g0702200	-2.96501	2.18457e-05	0.000236286	Glycoside hydrolase%2C family 18 protein && Q7GCM7.1 RecName: Full=Xylanase inhibitor protein 1; AltName: Full=Class III chitinase homolog a; AltName: Full=RIXI protein; Flags: Precursor && PF00704:Glycosyl hydrolases family 18	-
Os01g0600900	-4.294	2.21283e-05	0.000238547	- && P12331.2 RecName: Full=Chlorophyll a-b binding protein 2, chloroplastic; AltName: Full=LHCII type I CAB-2; Short=LHCP; Flags: Precursor && PF00504:Chlorophyll A-B binding protein	-
Os01g0138500	-1.4111	2.21337e-05	0.000238547	Protein of unknown function DUF789 family protein && - && PF05623:Protein of unknown function (DUF789)	-
Os07g0656200	-1.30943	2.23974e-05	0.00024088	- && A3BMZ5.1 RecName: Full=Beta-glucosidase 26; Short=Os7bglu26; Flags: Precursor && -	-
Os12g0567300	-1.13423	2.30063e-05	0.00024651	- && Q4JL76.1 RecName: Full=Myb-related protein MYBAS2 && PF00249:Myb-like DNA-binding domain	Myb_DNA-binding
Os08g0348300	-4.94318	2.31675e-05	0.000247959	Hypothetical conserved gene && - && -	-
Os12g0145200	-1.28917	2.35609e-05	0.000251866	Similar to Protein MONOCULM 1 && - && -	-
Os11g0513900	-1.42755	2.37961e-05	0.000254095	Conserved hypothetical protein && - && -	-
Os03g0159900	-1.05564	2.42826e-05	0.000259059	Hypothetical conserved gene && - && -	-
Os11g0109400	-1.5109	2.49319e-05	0.00026556	- && Q9SIT5.1 RecName: Full=Cation/H(+) antiporter 15; AltName: Full=Protein CATION/H+ EXCHANGER 15; Short=AtCHX15 && PF00999:Sodium/hydrogen exchanger family	Na_H_Exchanger
Os01g0110100	-1.36109	2.5018e-05	0.000266371	- && Q657S5.2 RecName: Full=Phosphate transporter PHO1-1; AltName: Full=Protein PHO1-1; Short=OsPHO1;1 && PF03124:EXS family|PF03105:SPX domain	SPX
Os02g0156600	-2.9374	2.57362e-05	0.000272756	Hypothetical conserved gene && Q9C7S5.1 RecName: Full=Tyrosine-sulfated glycopeptide receptor 1; AltName: Full=PSY1 receptor && PF08263:Leucine rich repeat N-terminal domain|PF13855:Leucine rich repeat	LRRNT_2
Os12g0635700	-1.21948	2.57408e-05	0.000272756	Similar to GNS1/SUR4 membrane protein && Q9SYY4.1 RecName: Full=Elongation of fatty acids protein 3-like; Short=Protein ELO3-like; AltName: Full=Protein HIGH EXPRESSION OF OSMOTICALLY RESPONSIVE GENES 3; AltName: Full=Very long-chain fatty acid condensing enzyme HOS3; Short=VLCFA condensing enzyme HOS3 && PF01151:GNS1/SUR4 family	ELO
Os03g0373500	-2.07499	2.60065e-05	0.000275352	Hypothetical protein && - && -	-
Os05g0380300	-1.4853	2.71577e-05	0.000286059	Similar to NBS-LRR protein (Fragment) && Q7XA40.2 RecName: Full=Putative disease resistance protein RGA3; AltName: Full=Blight resistance protein B149; AltName: Full=RGA1-blb && -	-
Os04g0419550	-1.23535	2.77171e-05	0.00029126	Zinc finger%2C RING-type domain containing protein && Q6NQG7.1 RecName: Full=RING-H2 finger protein ATL78; AltName: Full=RING-type E3 ubiquitin transferase ATL78 && PF13639:Ring finger domain	-
Os01g0316600	-1.52427	2.80078e-05	0.000293997	Similar to pre-mRNA-splicing factor SF2 && Q9XFR5.1 RecName: Full=Serine/arginine-rich splicing factor SR30; Short=At-SR30; Short=At-SRp30; Short=AtSR30; AltName: Full=SF2/ASF-like splicing modulator Srp30; AltName: Full=Serine-arginine rich RNA binding protein 30 && -	-
Os03g0215700	-1.04092	2.93105e-05	0.000305708	Myosin II heavy chain-like family protein && Q10PZ6.1 RecName: Full=Microtubule-associated protein 70-4; Short=AtMAP70-4; AltName: Full=70 kDa microtubule-associated protein 4 && PF07058:Microtubule-associated protein 70	-
Os12g0476200	-1.46949	3.0919e-05	0.000321224	- && Q2QR07.1 RecName: Full=Bidirectional sugar transporter SWEET13; Short=OsSWEET13 && PF03083:Sugar efflux transporter for intercellular exchange	-
Os01g0723500	-1.58191	3.1404e-05	0.0003255	Transcriptional factor B3 family protein && Q8S2E6.1 RecName: Full=B3 domain-containing protein Os01g0723500 && PF02362:B3 DNA binding domain	B3
Os01g0346600	-1.43668	3.17818e-05	0.000329287	Conserved hypothetical protein && - && -	-
Os12g0448900	-1.83963	3.2056e-05	0.000331611	- && Q9SGH6.1 RecName: Full=Alpha-dioxygenase 1; Short=Alpha DOX1; AltName: Full=Fatty acid dioxygenase AlphaDOX1; AltName: Full=Pathogen-induced oxygenase; AltName: Full=Plant alpha dioxygenase 1; Flags: Precursor && PF03098:Animal haem peroxidase	An_peroxidase
Os12g0581900	-1.11126	3.23264e-05	0.000334019	- && Q39266.1 RecName: Full=Zinc finger protein 7 && -	-
Os01g0551100	-1.94645	3.33254e-05	0.000343626	Ribonuclease III domain containing protein && Q5JK90.1 RecName: Full=Ribonuclease 3-like protein 1; AltName: Full=Ribonuclease III-like protein 1; Short=RNase III-like protein 1 && PF00636:Ribonuclease III domain	Ribonuclease_3
Os01g0508100	-1.41133	3.35139e-05	0.000345081	- && B7F924.1 RecName: Full=NRR repressor homolog 3 && PF15699:NPR1 interacting	-
Os05g0198700	-1.30052	3.37401e-05	0.000347142	Similar to REX1 DNA Repair family protein && Q6NNM0.1 RecName: Full=RNA polymerase II transcription factor B subunit 5; AltName: Full=General transcription and DNA repair factor IIH subunit TFB5; Short=AtTFB5; Short=TFIIH subunit TFB5 && -	-
Os09g0400500	-1.01273	3.59932e-05	0.000367903	Serine/threonine protein kinase domain containing protein && Q9LVI6.1 RecName: Full=Probable inactive receptor kinase RLK902; AltName: Full=Receptor-like kinase 902; Flags: Precursor && PF08263:Leucine rich repeat N-terminal domain|PF00069:Protein kinase domain	Pkinase
Os11g0702501	-1.93284	3.75975e-05	0.000382243	Hypothetical conserved gene && Q6L506.1 RecName: Full=Probable monofunctional riboflavin biosynthesis protein RIBA 3, chloroplastic; Includes: RecName: Full=Inactive 3,4-dihydroxy-2-butanone 4-phosphate synthase; Short=DHBP synthase; Includes: RecName: Full=GTP cyclohydrolase-2; AltName: Full=GTP cyclohydrolase II; Flags: Precursor && -	-
Os02g0505500	-1.22513	3.80854e-05	0.000387056	Conserved hypothetical protein && - && PF05553:Cotton fibre expressed protein	-
Os03g0724600	-1.38577	3.85126e-05	0.0003908	Conserved hypothetical protein && - && -	-
Os01g0627967	-1.41393	4.16845e-05	0.000419464	Hypothetical protein && Q9LUC5.1 RecName: Full=Cytochrome P450 72A15 && -	-
Os06g0258000	-2.08105	4.20443e-05	0.000422445	- && Q50EX6.1 RecName: Full=Protein ODORANT1; AltName: Full=MYB-like protein ODO1 && PF00249:Myb-like DNA-binding domain	Myb_DNA-binding
Os01g0643600	-3.5606	4.37761e-05	0.000438841	- && Q9XH38.1 RecName: Full=Homeobox-leucine zipper protein HOX3; AltName: Full=HD-ZIP protein HOX3; AltName: Full=Homeodomain transcription factor HOX3; AltName: Full=OsHox3 >Q0JKX1.1 RecName: Full=Homeobox-leucine zipper protein HOX3; AltName: Full=HD-ZIP protein HOX3; AltName: Full=Homeodomain transcription factor HOX3; AltName: Full=OsHox3 && PF00046:Homeobox domain|PF02183:Homeobox associate…	Homeobox
Os04g0534100	-1.08956	4.39479e-05	0.000440075	Similar to OSIGBa0159I10.7 protein && B0X1Q4.1 RecName: Full=O-glucosyltransferase rumi homolog; Flags: Precursor && PF05686:Glycosyl transferase family 90	-
Os01g0297700	-1.48545	4.40324e-05	0.000440755	- && Q8GXB4.1 RecName: Full=WAT1-related protein At1g09380 && PF00892:EamA-like transporter family	DUF6
Os12g0570400	-1.57191	4.52768e-05	0.00045202	Conserved hypothetical protein && - && -	-
Os01g0254300	-1.555	4.69069e-05	0.000466717	- && Q9M9W7.1 RecName: Full=Putative pectinesterase/pectinesterase inhibitor 22; Includes: RecName: Full=Pectinesterase inhibitor 22; AltName: Full=Pectin methylesterase inhibitor 22; Includes: RecName: Full=Pectinesterase 22; Short=PE 22; AltName: Full=Pectin methylesterase 22; Short=AtPME22; Flags: Precursor && PF04043:Plant invertase/pectin methylesterase inhibitor|PF01095:Pectinesterase	-
Os07g0106900	-1.26521	4.84201e-05	0.000479977	Plant disease resistance response protein family protein && - && PF03018:Dirigent-like protein	-
Os08g0307000	-1.05518	4.90506e-05	0.000485683	Conserved hypothetical protein && - && -	-
Os02g0744100	-2.03243	4.91003e-05	0.000485994	Methyltransferase type 11 domain containing protein && Q9H8H3.1 RecName: Full=Methyltransferase-like protein 7A; AltName: Full=Protein AAM-B; Flags: Precursor && PF08241:Methyltransferase domain	Methyltransf_11
Os10g0531400	-1.30895	4.95857e-05	0.000489523	- && Q06398.2 RecName: Full=Probable glutathione S-transferase GSTU6; AltName: Full=28 kDa cold-induced protein && PF13417:Glutathione S-transferase, N-terminal domain|PF13410:Glutathione S-transferase, C-terminal domain	-
Os06g0591400	-2.66955	5.03233e-05	0.000495884	Conserved hypothetical protein && - && -	-
Os02g0612200	-1.56095	5.20545e-05	0.000509919	NB-ARC domain containing protein && - && PF00931:NB-ARC domain	NB-ARC
Os11g0490300	-1.0935	5.25315e-05	0.000514213	Hypothetical conserved gene && - && -	-
Os06g0200250	-2.66267	5.34478e-05	0.000522029	Hypothetical conserved gene && - && -	-
Os02g0686800	-2.45558	5.38497e-05	0.000525183	Protein of unknown function DUF581 family protein && - && PF04570:zinc-finger of the FCS-type, C2-C2	-
Os01g0691050	-4.76353	5.80486e-05	0.000561805	Protein kinase%2C catalytic domain domain containing protein && F4HQ20.1 RecName: Full=LEAF RUST 10 DISEASE-RESISTANCE LOCUS RECEPTOR-LIKE PROTEIN KINASE-like 2.5; AltName: Full=Probable receptor-like serine/threonine-protein kinase LRK10L-2.5; Flags: Precursor && PF07714:Protein tyrosine kinase	Pkinase_Tyr
Os03g0717200	-1.64863	5.81953e-05	0.00056302	Cytochrome b561 family protein && Q7XMK3.2 RecName: Full=Probable ascorbate-specific transmembrane electron transporter 2; AltName: Full=Cytochrome b561-2 && PF03188:Eukaryotic cytochrome b561	Cytochrom_B561
Os09g0570100	-3.78378	5.97496e-05	0.000575753	- && Q9FKG5.2 RecName: Full=U-box domain-containing protein 51; AltName: Full=Plant U-box protein 51; Includes: RecName: Full=E3 ubiquitin ligase; Includes: RecName: Full=Serine/threonine-protein kinase && PF00069:Protein kinase domain	Pkinase
Os01g0606000	-1.43126	6.09937e-05	0.000586254	- && Q8LR09.1 RecName: Full=Bidirectional sugar transporter SWEET6a; Short=OsSWEET6a && PF03083:Sugar efflux transporter for intercellular exchange	-
Os03g0625800	-1.19268	6.11633e-05	0.000587672	Zinc finger%2C C6HC-type domain containing protein && Q949V6.1 RecName: Full=Probable E3 ubiquitin-protein ligase ARI1; AltName: Full=ARIADNE-like protein ARI1; AltName: Full=Protein ariadne homolog 1; AltName: Full=RING-type E3 ubiquitin transferase ARI1 && PF01485:IBR domain, a half RING-finger domain|PF13923:Zinc finger, C3HC4 type (RING finger)	IBR
Os08g0545700	-1.88308	6.11868e-05	0.000587685	- && - && PF01963:TraB family	-
Os04g0584201	-1.43133	6.13105e-05	0.000588539	Hypothetical protein && Q9FG33.1 RecName: Full=Probable L-type lectin-domain containing receptor kinase S.5; Short=LecRK-S.5; Flags: Precursor && PF00069:Protein kinase domain|PF00139:Legume lectin domain	Pkinase
Os09g0572900	-1.86142	6.132e-05	0.000588539	- && Q9FNX5.1 RecName: Full=Dynamin-related protein 1E; AltName: Full=Dynamin-like protein 4; AltName: Full=Dynamin-like protein DLP2; AltName: Full=Dynamin-like protein E && PF01031:Dynamin central region|PF02212:Dynamin GTPase effector domain|PF00350:Dynamin family	-
Os07g0593000	-1.34042	6.34452e-05	0.000607402	- && Q39266.1 RecName: Full=Zinc finger protein 7 && -	-
Os09g0454900	-1.5575	6.38358e-05	0.000610262	- && O65238.2 RecName: Full=G-type lectin S-receptor-like serine/threonine-protein kinase At5g35370; Flags: Precursor && PF01453:D-mannose binding lectin|PF00069:Protein kinase domain	Pkinase
Os01g0196300	-1.37835	6.40578e-05	0.000611945	- && Q9LTS4.1 RecName: Full=Putative transcription factor bHLH041; AltName: Full=Basic helix-loop-helix protein 41; Short=AtbHLH41; Short=bHLH 41; AltName: Full=Transcription factor EN 51; AltName: Full=bHLH transcription factor bHLH041 && PF00010:Helix-loop-helix DNA-binding domain	HLH
Os05g0555450	-1.49833	6.53449e-05	0.000623791	Hypothetical gene && Q9C6W5.1 RecName: Full=ABC transporter G family member 14; Short=ABC transporter ABCG.14; Short=AtABCG14; AltName: Full=White-brown complex homolog protein 14; Short=AtWBC14 && PF00005:ABC transporter	ABC_tran
Os08g0171700	-1.50266	6.69905e-05	0.000638232	Conserved hypothetical protein && - && -	-
Os06g0220100	-1.04732	6.7738e-05	0.000644784	Hypothetical protein && Q9ZPE7.1 RecName: Full=Protein EXORDIUM; Flags: Precursor && PF04674:Phosphate-induced protein 1 conserved region	-
Os07g0193200	-2.05688	6.95113e-05	0.000659303	Ankyrin repeat containing protein && Q8LPS2.1 RecName: Full=Protein ACCELERATED CELL DEATH 6 && PF13962:Domain of unknown function|PF13637:Ankyrin repeats (many copies)|PF12796:Ankyrin repeats (3 copies)	-
Os11g0229300	-1.57534	7.56834e-05	0.000711247	Similar to NBS-LRR-like protein && Q38834.2 RecName: Full=Disease resistance RPP13-like protein 4; AltName: Full=Disease resistance protein ZAR1; AltName: Full=Protein HOPZ-ACTIVATED RESISTANCE 1 && PF00931:NB-ARC domain	NB-ARC
Os04g0560600	-1.14837	7.65206e-05	0.000718354	- && Q7XSQ5.2 RecName: Full=Calcium-dependent protein kinase 12; Short=OsCDPK12; Short=OsCPK12 && PF13499:EF-hand domain pair|PF00069:Protein kinase domain	Pkinase
Os02g0638650	-2.36427	7.807e-05	0.000731607	- && Q9SKT1.1 RecName: Full=Ethylene-responsive transcription factor ERF053 && PF00847:AP2 domain	AP2
Os05g0333000	-1.02793	7.8451e-05	0.00073466	Conserved hypothetical protein && - && -	-
Os04g0209300	-1.10247	7.98776e-05	0.000746179	- && Q7DM58.2 RecName: Full=ABC transporter C family member 4; Short=ABC transporter ABCC.4; Short=AtABCC4; AltName: Full=ATP-energized glutathione S-conjugate pump 4; AltName: Full=Glutathione S-conjugate-transporting ATPase 4; AltName: Full=Multidrug resistance-associated protein 4 && PF00005:ABC transporter|PF00664:ABC transporter transmembrane region	ABC_tran
Os01g0557200	-3.23856	8.41087e-05	0.000781585	Conserved hypothetical protein && Q6RYA0.1 RecName: Full=Salicylic acid-binding protein 2; Short=NtSABP2; AltName: Full=Methyl salicylate esterase && PF12697:Alpha/beta hydrolase family	-
Os02g0678800	-1.38535	8.56751e-05	0.000795029	- && Q6EPP9.1 RecName: Full=Growth-regulating factor 10; Short=OsGRF10; AltName: Full=Transcription activator GRF10 && PF08880:QLQ|PF08879:WRC	-
Os03g0820300	-1.62375	8.66716e-05	0.000803435	- && Q9SSW2.1 RecName: Full=Zinc finger protein AZF2; AltName: Full=Zinc-finger protein 2 && PF13912:C2H2-type zinc finger	-
Os01g0585200	-1.58729	8.94741e-05	0.000826532	Similar to cDNA clone:J023088C01%2C full insert sequence && - && -	-
Os04g0601500	-1.51431	9.03174e-05	0.000833453	Similar to B0403H10-OSIGBa0105A11.11 protein && - && -	-
Os01g0136300	-1.06066	9.22148e-05	0.0008489	Conserved hypothetical protein && - && -	-
Os02g0633066	-1.87997	9.29116e-05	0.000854722	- && Q9LMN7.1 RecName: Full=Wall-associated receptor kinase 5; Flags: Precursor && PF13947:Wall-associated receptor kinase galacturonan-binding|PF00069:Protein kinase domain	Pkinase
Os11g0227600	-1.17034	9.34844e-05	0.000859397	Hypothetical protein && Q9LQ54.3 RecName: Full=Probable disease resistance protein At1g59620; AltName: Full=CW9 && -	-
Os01g0908600	-1.40101	9.66113e-05	0.000885693	- && Q60DN5.1 RecName: Full=Proline transporter 1; AltName: Full=OsPROT && PF01490:Transmembrane amino acid transporter protein	Aa_trans
Os08g0390700	-2.45118	9.74044e-05	0.000892282	Similar to 2-oxoglutarate-dependent oxygenase && Q84TC2.1 RecName: Full=DIBOA-glucoside dioxygenase BX6; AltName: Full=2,4-dihydroxy-1,4-benzoxazin-3-one-glucoside dioxygenase; AltName: Full=2-oxoglutarate-dependent dioxygenase BX6; AltName: Full=Protein BENZOXAZINONE SYNTHESIS 6 && -	-
Os01g0949800	-2.44161	9.91257e-05	0.000905932	- && Q03664.1 RecName: Full=Probable glutathione S-transferase; AltName: Full=Auxin-induced protein PCNT103 && PF13410:Glutathione S-transferase, C-terminal domain|PF13417:Glutathione S-transferase, N-terminal domain	-
Os06g0522100	-2.11145	0.00010155	0.000926175	Plant peroxidase domain containing protein && A5H452.1 RecName: Full=Peroxidase 70; AltName: Full=Plasma membrane-bound peroxidase 2b; Short=pmPOX2b; Flags: Precursor && PF00141:Peroxidase	-
Os03g0332533	-1.36344	0.000104652	0.000952185	Similar to Plant acid phosphatase family protein%2C expressed && P27061.1 RecName: Full=Acid phosphatase 1; AltName: Full=Apase-1(1); Flags: Precursor && PF03767:HAD superfamily, subfamily IIIB (Acid phosphatase)	-
Os09g0339000	-2.15896	0.000105449	0.000958179	Protein kinase%2C core domain containing protein && Q2QRN7.1 RecName: Full=Probable kinase CHARK; AltName: Full=CHASE domain receptor-like serine/threonine kinase; AltName: Full=OsCRL4; AltName: Full=OsHKL1 && PF00069:Protein kinase domain	Pkinase
Os01g0605100	-1.03423	0.000107826	0.000976715	Similar to BCS1 protein-like protein && Q8VZG2.1 RecName: Full=Protein HYPER-SENSITIVITY-RELATED 4; Short=AtHSR4; AltName: Full=BCS1-like protein && PF14363:Domain associated at C-terminal with AAA|PF00004:ATPase family associated with various cellular activities (AAA)	AAA
Os10g0569600	-2.72873	0.000111194	0.00100312	Similar to RIR1b protein precursor && - && -	-
Os11g0162900	-1.39569	0.00011383	0.00102447	Conserved hypothetical protein && - && -	-
Os10g0538200	-2.02916	0.000114037	0.00102599	Peptidase aspartic%2C catalytic domain containing protein && O04496.1 RecName: Full=Aspartyl protease AED3; AltName: Full=Apoplastic EDS1-dependent protein 3; Flags: Precursor && PF14543:Xylanase inhibitor N-terminal|PF14541:Xylanase inhibitor C-terminal	-
Os01g0889900	-3.44916	0.00011511	0.00103494	- && O64477.1 RecName: Full=G-type lectin S-receptor-like serine/threonine-protein kinase At2g19130; Flags: Precursor && PF00069:Protein kinase domain|PF00954:S-locus glycoprotein domain|PF01453:D-mannose binding lectin|PF08276:PAN-like domain	Pkinase
Os06g0564100	-1.68538	0.000116002	0.00104021	Protein of unknown function DUF3511 domain containing protein && - && PF12023:Domain of unknown function (DUF3511)	-
Os06g0591200	-4.02106	0.000116537	0.00104424	Conserved hypothetical protein && - && -	-
Os05g0197300	-1.13672	0.000121635	0.0010848	IQ calmodulin-binding region domain containing protein && Q058N0.1 RecName: Full=IQ domain-containing protein IQM5; AltName: Full=IQ motif-containing protein 5 && -	-
Os06g0665200	-1.23299	0.000128025	0.00113418	Similar to glycosyl hydrolase family protein 17 && Q8VYE5.1 RecName: Full=Glucan endo-1,3-beta-glucosidase 12; AltName: Full=(1->3)-beta-glucan endohydrolase 12; Short=(1->3)-beta-glucanase 12; AltName: Full=Beta-1,3-endoglucanase 12; Short=Beta-1,3-glucanase 12; Flags: Precursor && PF07983:X8 domain	-
Os02g0631100	-1.53454	0.000128609	0.00113821	Photosystem II oxygen evolving complex protein PsbQ family protein && - && PF05757:Oxygen evolving enhancer protein 3 (PsbQ)	-
Os07g0273700	-1.00335	0.000129962	0.00114866	- && Q7XBQ9.1 RecName: Full=Disease resistance protein RGA2; AltName: Full=Blight resistance protein RPI; AltName: Full=RGA2-blb && PF00931:NB-ARC domain|PF02362:B3 DNA binding domain	NB-ARC
Os01g0694000	-1.92973	0.000130676	0.00115306	Protein kinase%2C core domain containing protein && Q1MX30.1 RecName: Full=Receptor kinase-like protein Xa21; Contains: RecName: Full=Receptor kinase-like protein Xa21, processed; Flags: Precursor && PF07714:Protein tyrosine kinase|PF13855:Leucine rich repeat	Pkinase_Tyr
Os07g0129900	-1.286	0.000130677	0.00115306	Similar to lectin-like receptor kinase 7 && O80939.1 RecName: Full=L-type lectin-domain containing receptor kinase IV.1; Short=Arabidopsis thaliana lectin-receptor kinase e; Short=AthlecRK-e; Short=LecRK-IV.1; AltName: Full=Lectin Receptor Kinase 1; Flags: Precursor && PF00069:Protein kinase domain|PF00139:Legume lectin domain	Pkinase
Os09g0429500	-1.95886	0.000133594	0.00117499	- && Q9C5V5.2 RecName: Full=Glutamate receptor 2.8; AltName: Full=Ligand-gated ion channel 2.8; Flags: Precursor && PF00497:Bacterial extracellular solute-binding proteins, family 3|PF01094:Receptor family ligand binding region|PF00060:Ligand-gated ion channel	ANF_receptor
Os07g0593400	-1.58931	0.000141624	0.00123831	Similar to golgi transport 1 protein B && Q6NMM1.1 RecName: Full=Vesicle transport protein GOT1; AltName: Full=Golgi transport 1 && PF04178:Got1/Sft2-like family	-
Os08g0109400	-1.06651	0.00014316	0.00124994	- && P0C128.1 RecName: Full=Auxin-responsive protein IAA25; AltName: Full=Indoleacetic acid-induced protein 25 && PF02309:AUX/IAA family	-
Os03g0244600	-1.67958	0.000144828	0.00126308	- && Q9S836.1 RecName: Full=Auxin transporter-like protein 2; AltName: Full=AUX1-like protein 2 && PF01490:Transmembrane amino acid transporter protein	Aa_trans
Os12g0616400	-1.58727	0.000145637	0.00126906	- && A2ZMR9.1 RecName: Full=Transcription factor PCF8 && -	-
Os03g0687700	-5.21337	0.000146434	0.00127475	- && - && PF00161:Ribosome inactivating protein	-
Os01g0293000	-1.95914	0.000147033	0.00127913	- && Q9LGU6.1 RecName: Full=S-adenosylmethionine synthase 3; Short=AdoMet synthase 3; AltName: Full=Methionine adenosyltransferase 3; Short=MAT 3 && PF00438:S-adenosylmethionine synthetase, N-terminal domain|PF02772:S-adenosylmethionine synthetase, central domain|PF02773:S-adenosylmethionine synthetase, C-terminal domain	-
Os07g0120400	-1.67925	0.000148892	0.00129192	- && - && PF12937:F-box-like	-
Os09g0304400	-4.00064	0.00014991	0.00129891	Conserved hypothetical protein && - && -	-
Os04g0175300	-1.59923	0.000157933	0.00136156	Conserved hypothetical protein && - && -	-
Os05g0172100	-1.23874	0.000158796	0.00136671	F-box associated type 1 domain containing protein && - && -	-
Os07g0170900	-3.73625	0.000159199	0.00136963	Conserved hypothetical protein && - && -	-
Os12g0185900	-1.50857	0.000162053	0.00139114	Similar to Zinc knuckle family protein && - && -	-
Os02g0134300	-1.64007	0.00016242	0.00139383	- && Q8LHP0.1 RecName: Full=Transcription elongation factor 1 homolog && PF05129:Transcription elongation factor Elf1 like	-
Os08g0431900	-1.34112	0.000170342	0.00145197	- && Q6VAM4.1 RecName: Full=MADS-box transcription factor 23; AltName: Full=OsMADS23 && PF01486:K-box region|PF00319:SRF-type transcription factor (DNA-binding and dimerisation domain)	SRF-TF
Os11g0275000	-2.22372	0.000180927	0.00152994	Similar to Dienelactone hydrolase family && Q9ZT66.1 RecName: Full=Endo-1,3;1,4-beta-D-glucanase; Flags: Precursor && PF01738:Dienelactone hydrolase family	-
Os06g0257600	-1.23744	0.000181755	0.00153596	- && Q9FHQ1.1 RecName: Full=GDSL esterase/lipase At5g37690; AltName: Full=Extracellular lipase At5g37690; Flags: Precursor && PF00657:GDSL-like Lipase/Acylhydrolase	Lipase_GDSL
Os07g0518500	-1.38734	0.000185002	0.00156042	Similar to taxane 10-beta-hydroxylase && Q50EK1.1 RecName: Full=Cytochrome P450 716B1; AltName: Full=Cytochrome P450 CYPA1 && -	-
Os02g0481900	-1.18333	0.000190786	0.00160514	- && Q9FQ03.1 RecName: Full=5'-3' exoribonuclease 3; AltName: Full=Protein EXORIBONUCLEASE 3 && PF03159:XRN 5'-3' exonuclease N-terminus	-
Os07g0569600	-1.34544	0.000194058	0.00163008	Chaperonin-like RbcX domain containing protein && Q8L9X2.1 RecName: Full=Chaperonin-like RbcX protein 2, chloroplastic; Short=AtRBCX2; Flags: Precursor && PF02341:RbcX protein	-
Os04g0432100	-1.79938	0.00019565	0.00164191	- && Q8S4W7.1 RecName: Full=DELLA protein GAI1; AltName: Full=Gibberellic acid-insensitive mutant protein 1; AltName: Full=VvGAI1 && PF03514:GRAS domain family	GRAS
Os08g0198800	-1.02087	0.000196627	0.00164958	Conserved hypothetical protein && - && -	-
Os03g0285300	-1.46483	0.000200069	0.0016737	Conserved hypothetical protein && - && -	-
Os12g0444500	-1.10259	0.000202892	0.00169518	EGF-like region%2C conserved site domain containing protein && - && -	-
Os05g0129800	-5.16818	0.000204887	0.00171132	- && Q93WV5.1 RecName: Full=Probable WRKY transcription factor 69; AltName: Full=WRKY DNA-binding protein 69 && PF03106:WRKY DNA -binding domain	WRKY
Os07g0293000	-2.45862	0.000210441	0.00175275	Hypothetical conserved gene && O48958.1 RecName: Full=4-hydroxyphenylacetaldehyde oxime monooxygenase; AltName: Full=Cytochrome P450 71E1 && PF00067:Cytochrome P450	p450
Os02g0555300	-1.15089	0.000211279	0.00175753	- && Q8GWK6.1 RecName: Full=NAC domain-containing protein 104; Short=ANAC104; AltName: Full=Protein XYLEM NAC DOMAIN 1 && PF02365:No apical meristem (NAM) protein	NAM
Os06g0534200	-2.65156	0.000218867	0.00181271	Conserved hypothetical protein && - && -	-
Os10g0567400	-1.28326	0.000219153	0.00181433	- && Q8S7E1.1 RecName: Full=Chlorophyllide a oxygenase, chloroplastic; Short=Chlorophyll a oxygenase; AltName: Full=Chlorophyll b synthase; Flags: Precursor && PF08417:Pheophorbide a oxygenase|PF00355:Rieske [2Fe-2S] domain	-
Os08g0126100	-1.03744	0.000220528	0.00182136	Hypothetical conserved gene && - && PF14624:VWA / Hh protein intein-like|PF13519:von Willebrand factor type A domain	-
Os10g0548700	-1.13001	0.000222278	0.0018341	- && Q8GUH1.2 RecName: Full=U-box domain-containing protein 33; AltName: Full=Plant U-box protein 33; Includes: RecName: Full=E3 ubiquitin ligase; Includes: RecName: Full=Serine/threonine-protein kinase && PF00069:Protein kinase domain|PF04564:U-box domain	Pkinase
Os01g0748300	-1.30048	0.000223073	0.00183895	Protein of unknown function DUF584 domain containing protein && - && PF04520:Senescence regulator	-
Os03g0195800	-1.85587	0.000223568	0.00184246	- && Q9MAX3.1 RecName: Full=Sulfate transporter 1.2 && PF01740:STAS domain|PF00916:Sulfate permease family	Sulfate_transp
Os01g0810500	-1.25273	0.000225513	0.00185619	Hypothetical conserved gene && O64483.1 RecName: Full=Senescence-induced receptor-like serine/threonine-protein kinase; AltName: Full=FLG22-induced receptor-like kinase 1; Flags: Precursor && PF07714:Protein tyrosine kinase|PF12819:Carbohydrate-binding protein of the ER	Pkinase_Tyr
Os05g0333100	-1.07563	0.000227243	0.00186696	Similar to CBL-interacting protein kinase 22 && Q5KQF5.1 RecName: Full=CBL-interacting protein kinase 22; AltName: Full=OsCIPK22 && -	-
Os04g0205200	-1.48828	0.00022872	0.0018762	NB-ARC domain containing protein && Q9STE5.1 RecName: Full=Putative disease resistance RPP13-like protein 2 && PF00931:NB-ARC domain	NB-ARC
Os03g0107500	-5.52111	0.000230391	0.00188816	- && - && -	-
Os05g0269200	-1.75746	0.000236056	0.00192864	- && Q5E930.1 RecName: Full=S-type anion channel SLAH1; AltName: Full=SLAC1-homolog protein 1 && PF03595:Voltage-dependent anion channel	C4dic_mal_tran
Os04g0537100	-1.39164	0.000236688	0.0019332	- && O22150.1 RecName: Full=Auxin-responsive protein SAUR36; AltName: Full=Protein RESPONSE TO AUXINS AND GIBBERELLINS 1; AltName: Full=Protein SENESCENCE-ASSOCIATED GENE 201; AltName: Full=Protein SMALL AUXIN UP RNA 36 && PF02519:Auxin responsive protein	Auxin_inducible
Os02g0645000	-1.19768	0.000247258	0.00201089	Zinc finger%2C RING/FYVE/PHD-type domain containing protein && O22755.1 RecName: Full=Probable E3 ubiquitin-protein ligase ATL44; AltName: Full=RING-H2 finger A3a; AltName: Full=RING-H2 finger protein ATL44; AltName: Full=RING-H2 zinc finger protein RHA3a; AltName: Full=RING-type E3 ubiquitin transferase ATL44 && PF13639:Ring finger domain	-
Os04g0495000	-2.95546	0.000248777	0.00202263	Similar to OSIGBa0103O01.12 protein && - && PF04862:Protein of unknown function (DUF642)	-
Os02g0666600	-1.66693	0.000251088	0.00203892	Harpin-induced 1 domain containing protein && - && PF03168:Late embryogenesis abundant protein	-
Os08g0463500	-2.28357	0.000251257	0.00203967	Zinc finger%2C C2H2-type domain containing protein && Q84WI0.1 RecName: Full=Zinc finger protein GIS; AltName: Full=Protein GLABROUS INFLORESCENCE STEMS && -	-
Os01g0221000	-1.27418	0.000262412	0.00212116	Hypothetical protein && Q53P49.1 RecName: Full=Probable indole-3-acetic acid-amido synthetase GH3.12; AltName: Full=Auxin-responsive GH3-like protein 12; Short=OsGH3-12; AltName: Full=OsJAR3 && PF03321:GH3 auxin-responsive promoter	-
Os01g0330200	-1.88575	0.000265798	0.00214461	Peptidase C1A%2C papain family protein && P25776.2 RecName: Full=Oryzain alpha chain; Flags: Precursor && PF00112:Papain family cysteine protease|PF08246:Cathepsin propeptide inhibitor domain (I29)	Peptidase_C1
Os09g0306232	-1.31493	0.000267622	0.00215737	Hypothetical gene && - && -	-
Os12g0272500	-1.08519	0.000268967	0.00216493	Non-protein coding transcript && - && -	-
Os06g0142350	-2.40121	0.000277405	0.00222242	- && Q02921.1 RecName: Full=Early nodulin-93; Short=N-93 && PF03386:Early nodulin 93 ENOD93 protein	-
Os08g0155900	-1.74317	0.000277531	0.00222242	- && - && -	-
Os04g0469000	-1.3288	0.000280401	0.00224203	- && - && -	-
Os11g0516800	-1.10126	0.00029233	0.00231996	Hypothetical protein && - && -	-
Os01g0759400	-1.13972	0.000292826	0.00232242	- && Q5JLS2.1 RecName: Full=CBL-interacting protein kinase 12; AltName: Full=OsCIPK12; AltName: Full=OsPK7 && PF00069:Protein kinase domain|PF03822:NAF domain	Pkinase
Os08g0196200	-1.31107	0.000296195	0.00234713	Hypothetical conserved gene && Q9M0U6.1 RecName: Full=Putative F-box/LRR-repeat protein 22 && -	-
Os05g0437401	-1.41309	0.000303616	0.00239808	Conserved hypothetical protein && - && -	-
Os01g0373700	-5.45829	0.000320751	0.00251697	Conserved hypothetical protein && - && -	-
Os01g0551000	-1.31317	0.000321172	0.00251952	- && - && -	-
Os09g0126600	-1.03126	0.000321308	0.00251985	Conserved hypothetical protein && - && PF04504:Protein of unknown function, DUF573	-
Os01g0821300	-1.00305	0.000321623	0.00252158	- && Q93WU8.2 RecName: Full=Probable WRKY transcription factor 54; AltName: Full=WRKY DNA-binding protein 54 && PF03106:WRKY DNA -binding domain	WRKY
Os07g0519600	-2.93977	0.000324255	0.00253772	Similar to taxane 10-beta-hydroxylase && Q50EK1.1 RecName: Full=Cytochrome P450 716B1; AltName: Full=Cytochrome P450 CYPA1 && PF00067:Cytochrome P450	p450
Os12g0564400	-2.32413	0.000329531	0.00257447	- && O23403.1 RecName: Full=PsbP domain-containing protein 1, chloroplastic; AltName: Full=OEC23-like protein 3; AltName: Full=PsbP-related thylakoid lumenal protein 1; Flags: Precursor && PF01789:PsbP	-
Os07g0476900	-1.61942	0.000336146	0.00261845	- && Q84NN4.1 RecName: Full=Thioredoxin-like protein CDSP32, chloroplastic; AltName: Full=Chloroplastic drought-induced stress protein of 32 KDa; Short=OsCDSP32; Flags: Precursor && PF00085:Thioredoxin	-
Os02g0612900	-1.76124	0.000339079	0.00263812	Similar to Temperature stress-induced lipocalin && Q9FGT8.1 RecName: Full=Temperature-induced lipocalin-1; Short=AtTIL1 && PF08212:Lipocalin-like domain	Lipocalin_2
Os02g0584700	-1.15859	0.000342794	0.00266477	Heavy metal transport/detoxification protein domain containing protein && - && PF00403:Heavy-metal-associated domain	HMA
Os02g0687900	-1.13133	0.000343523	0.00266966	- && Q8VZU3.1 RecName: Full=Serine carboxypeptidase-like 19; AltName: Full=Protein SINAPOYLGLUCOSE ACCUMULATOR 2; AltName: Full=Sinapoylglucose--choline O-sinapoyltransferase; Short=SCT; Contains: RecName: Full=Serine carboxypeptidase-like 19 chain A; Contains: RecName: Full=Serine carboxypeptidase-like 19 chain B; Flags: Precursor && PF00450:Serine carboxypeptidase	Peptidase_S10
Os07g0290200	-3.26136	0.000350687	0.00272136	- && - && PF14368:Probable lipid transfer	-
Os08g0413500	-1.59084	0.000352692	0.00273372	Hypothetical conserved gene && - && PF06880:Protein of unknown function (DUF1262)	-
Os06g0185966	-2.07059	0.000365321	0.00281915	Similar to Glutathione peroxidase && Q9ZUI0.1 RecName: Full=Putative leucine-rich repeat receptor-like serine/threonine-protein kinase At2g24130; Flags: Precursor && PF00069:Protein kinase domain|PF13855:Leucine rich repeat|PF08263:Leucine rich repeat N-terminal domain	Pkinase
Os06g0188700	-1.12367	0.000372257	0.00286533	- && Q9C5V5.2 RecName: Full=Glutamate receptor 2.8; AltName: Full=Ligand-gated ion channel 2.8; Flags: Precursor && PF00060:Ligand-gated ion channel|PF00497:Bacterial extracellular solute-binding proteins, family 3	Lig_chan
Os01g0210300	-1.1077	0.000372756	0.00286833	Conserved hypothetical protein && - && -	-
Os08g0153750	-2.51373	0.000372892	0.00286855	Hypothetical protein && - && PF04654:Protein of unknown function, DUF599	-
Os01g0508500	-1.98972	0.000373444	0.0028703	- && Q5QM06.1 RecName: Full=NRR repressor homolog 2 && PF15699:NPR1 interacting	-
Os01g0875800	-1.69368	0.000386637	0.00295632	Protein of unknown function DUF266%2C plant family protein && - && PF02485:Core-2/I-Branching enzyme	-
Os07g0430501	-1.73826	0.000394857	0.00301311	Similar to Thionin-like peptide && - && -	-
Os10g0442400	-5.20189	0.000397535	0.0030318	Similar to UDP-glucoronosyl and UDP-glucosyl transferase family protein%2C expressed && Q9SJL0.1 RecName: Full=UDP-glycosyltransferase 86A1 && PF00201:UDP-glucoronosyl and UDP-glucosyl transferase	UDPGT
Os04g0491100	-1.26947	0.000411085	0.00312122	NB-ARC domain containing protein && - && -	-
Os03g0333700	-1.56236	0.000411138	0.00312122	Conserved hypothetical protein && - && -	-
Os06g0710500	-1.73897	0.000433899	0.00327067	Harpin-induced 1 domain containing protein && - && -	-
Os11g0437600	-4.94175	0.000438583	0.00330132	Protein of unknown function DUF506%2C plant family protein && - && PF04720:PDDEXK-like family of unknown function	-
Os02g0159900	-5.47145	0.000446389	0.00335245	SKD1 protein (Vacuolar sorting protein 4b) && Q9ZNT0.1 RecName: Full=Protein SUPPRESSOR OF K(+) TRANSPORT GROWTH DEFECT 1; Short=AtSKD1; AltName: Full=Protein VACUOLAR PROTEIN SORTING 4 && PF09336:Vps4 C terminal oligomerisation domain|PF04212:MIT (microtubule interacting and transport) domain|PF00004:ATPase family associated with various cellular activities (AAA)	AAA
Os09g0419500	-2.2946	0.000460072	0.00344742	- && Q6DH94.1 RecName: Full=Probable E3 ubiquitin-protein ligase RNF144A-B; AltName: Full=RING finger protein 144A-B && PF01485:IBR domain, a half RING-finger domain	IBR
Os12g0614851	-2.64463	0.000475888	0.00355093	- && Q39191.2 RecName: Full=Wall-associated receptor kinase 1; Flags: Precursor && PF00069:Protein kinase domain	Pkinase
Os06g0253100	-2.80099	0.000483248	0.00359777	- && Q652V8.1 RecName: Full=16.0 kDa heat shock protein, peroxisomal; Short=OsHsp16.0 && PF00011:Hsp20/alpha crystallin family	-
Os09g0483700	-3.30923	0.000484437	0.00360561	Hypothetical protein && - && -	-
Os12g0438300	-2.39741	0.000490535	0.00364386	NB-ARC domain containing protein && Q40392.1 RecName: Full=TMV resistance protein N && PF00931:NB-ARC domain	NB-ARC
Os04g0653700	-2.482	0.000505037	0.00373905	- && - && -	-
Os05g0463400	-1.38628	0.000507676	0.00375309	PWWP domain containing protein && Q7Q161.5 RecName: Full=Putative oxidoreductase GLYR1 homolog; AltName: Full=Glyoxylate reductase 1 homolog; AltName: Full=Nuclear protein NP60 homolog && -	-
Os05g0592000	-1.88984	0.000507885	0.00375309	Hypothetical conserved gene && Q652V8.1 RecName: Full=16.0 kDa heat shock protein, peroxisomal; Short=OsHsp16.0 && PF00011:Hsp20/alpha crystallin family	-
Os11g0421800	-1.85614	0.00050991	0.00376359	Conserved hypothetical protein && - && -	-
Os04g0630400	-1.82705	0.000515386	0.00379979	- && D7U6G6.1 RecName: Full=Anthocyanidin reductase ((2S)-flavan-3-ol-forming); Short=VvANR && PF01370:NAD dependent epimerase/dehydratase family	Epimerase
Os09g0120033	-1.37037	0.000531409	0.00390493	Hypothetical protein && - && -	-
Os12g0624100	-1.38061	0.000536794	0.00394123	Similar to Small heat shock-like protein && - && -	-
Os02g0533800	-1.10792	0.00053766	0.00394541	Similar to ATPase inhibitor && - && -	-
Os11g0426400	-2.22537	0.000555879	0.00407124	- && - && -	-
Os04g0372750	-1.0488	0.000573445	0.0041849	Non-protein coding transcript && Q9SV68.1 RecName: Full=Putative quinone-oxidoreductase homolog, chloroplastic && PF00107:Zinc-binding dehydrogenase	ADH_zinc_N
Os04g0445100	-1.30399	0.000577153	0.00421081	- && Q7XUW5.2 RecName: Full=23.2 kDa heat shock protein; Short=OsHsp23.2; Flags: Precursor && PF00011:Hsp20/alpha crystallin family	-
Os03g0787100	-1.20239	0.000587878	0.00427615	Similar to expp1 protein && - && -	-
Os10g0345100	-1.19697	0.00060013	0.0043542	Multi antimicrobial extrusion protein MatE family protein && Q9FHB6.1 RecName: Full=Protein DETOXIFICATION 16; Short=AtDTX16; AltName: Full=Multidrug and toxic compound extrusion protein 16; Short=MATE protein 16 && PF01554:MatE	MatE
Os09g0551201	-2.49493	0.000615063	0.00444591	- && O81905.1 RecName: Full=Receptor-like serine/threonine-protein kinase SD1-8; AltName: Full=Arabidopsis thaliana receptor kinase 3; AltName: Full=S-domain-1 (SD1) receptor kinase 8; Short=SD1-8; Flags: Precursor && PF00954:S-locus glycoprotein domain|PF01453:D-mannose binding lectin|PF00069:Protein kinase domain|PF08276:PAN-like domain	Pkinase
Os03g0565900	-2.08598	0.000623441	0.00450139	Protein of unknown function DUF1723 domain containing protein && - && -	-
Os01g0765400	-1.13795	0.00062652	0.0045189	- && Q94DW6.1 RecName: Full=Serpin-Z1; AltName: Full=OrysaZ1 && PF00079:Serpin (serine protease inhibitor)	Serpin
Os11g0528400	-1.36753	0.000628097	0.00452904	Similar to aminopeptidase && - && PF12576:Protein of unknown function (DUF3754)	-
Os09g0555500	-1.89002	0.000629874	0.00453816	- && Q52QW5.1 RecName: Full=Phytoene synthase, chloroplastic; Short=OgPSY; Flags: Precursor && PF00494:Squalene/phytoene synthase	-
Os01g0135600	-1.4275	0.000631086	0.00454367	Conserved hypothetical protein && - && -	-
Os05g0449200	-1.6968	0.000635001	0.00456892	Transferase family protein && Q9FF86.1 RecName: Full=BAHD acyltransferase DCR; AltName: Full=Protein DEFECTIVE IN CUTICULAR RIDGES; AltName: Full=Protein PERMEABLE LEAVES 3 && PF02458:Transferase family	-
Os07g0117000	-1.24492	0.000645702	0.00462713	NB-ARC domain containing protein && - && -	-
Os10g0538950	-5.35057	0.000652392	0.00467003	Hypothetical protein && Q766C3.1 RecName: Full=Aspartic proteinase nepenthesin-1; AltName: Full=Nepenthesin-I; Flags: Precursor && PF14541:Xylanase inhibitor C-terminal|PF14543:Xylanase inhibitor N-terminal	-
Os06g0533700	-4.3147	0.000654532	0.00468409	Hypothetical conserved gene && - && -	-
Os09g0565350	-1.88103	0.000657906	0.0047057	- && - && -	-
Os01g0678100	-2.67641	0.00065947	0.00471562	Protein of unknown function DUF2921 domain containing protein && - && PF11145:Protein of unknown function (DUF2921)	-
Os01g0935000	-2.03689	0.000662091	0.00472673	- && Q9SCQ6.1 RecName: Full=Protein indeterminate-domain 2 && -	-
Os04g0634600	-5.26788	0.000673433	0.00479869	Hypothetical gene && - && -	-
Os10g0344000	-1.29359	0.000704555	0.00499235	Similar to transparent testa 12 protein && Q9FHB6.1 RecName: Full=Protein DETOXIFICATION 16; Short=AtDTX16; AltName: Full=Multidrug and toxic compound extrusion protein 16; Short=MATE protein 16 && -	-
Os12g0573600	-2.33308	0.000719436	0.0050775	Similar to predicted protein && - && -	-
Os03g0185800	-1.02526	0.000732796	0.00515877	Conserved hypothetical protein && - && -	-
Os07g0121800	-1.0103	0.000742958	0.00521857	Protein of unknown function DUF1719%2C Oryza sativa domain containing protein && - && PF08224:Domain of unknown function (DUF1719)	-
Os10g0118800	-1.04749	0.000753598	0.00528214	Hypothetical conserved gene && Q8L856.1 RecName: Full=Transmembrane ascorbate ferrireductase 1; AltName: Full=Cytochrome b561; Short=Artb561-1; Short=AtCytb561; AltName: Full=Protein b561A.tha5; AltName: Full=Tonoplast Cyt-b561; Short=TCytb && PF03188:Eukaryotic cytochrome b561	Cytochrom_B561
Os02g0215700	-1.10314	0.000763946	0.00534622	Protein kinase%2C catalytic domain domain containing protein && Q1MX30.1 RecName: Full=Receptor kinase-like protein Xa21; Contains: RecName: Full=Receptor kinase-like protein Xa21, processed; Flags: Precursor && PF13855:Leucine rich repeat|PF00069:Protein kinase domain	Pkinase
Os05g0355400	-1.54652	0.000769572	0.00537992	- && Q8VYN9.1 RecName: Full=Universal stress protein PHOS32; AltName: Full=Phosphorylated protein of 32 kDa; Short=AtPHOS32; Flags: Precursor && -	-
Os05g0214300	-2.66451	0.000780115	0.00544647	- && Q0DJY3.2 RecName: Full=Bidirectional sugar transporter SWEET3a; Short=OsSWEET3a && PF03083:Sugar efflux transporter for intercellular exchange	-
Os04g0604000	-5.20806	0.000784027	0.00546373	- && Q0JAD9.1 RecName: Full=Villin-4 && PF00626:Gelsolin repeat|PF02209:Villin headpiece domain	-
Os01g0382200	-3.2606	0.000789982	0.00550379	Transferase family protein && Q9FI78.1 RecName: Full=Shikimate O-hydroxycinnamoyltransferase; AltName: Full=Hydroxycinnamoyl transferase; AltName: Full=Hydroxycinnamoyl-Coenzyme A shikimate/quinate hydroxycinnamoyltransferase && PF02458:Transferase family	-
Os03g0416500	-1.38238	0.000795466	0.0055391	6-phosphogluconolactonase domain containing protein && Q75IV7.1 RecName: Full=Probable 6-phosphogluconolactonase 1; Short=6PGL 1 && PF01182:Glucosamine-6-phosphate isomerases/6-phosphogluconolactonase	-
Os03g0611100	-5.20743	0.000809759	0.00562977	- && - && -	-
Os01g0332200	-1.01677	0.000810306	0.0056321	- && Q9FZ21.1 RecName: Full=Gibberellin 2-beta-dioxygenase 6; AltName: Full=GA 2-oxidase 6; AltName: Full=Gibberellin 2-beta-hydroxylase 6; AltName: Full=Gibberellin 2-oxidase 6 && PF03171:2OG-Fe(II) oxygenase superfamily|PF14226:non-haem dioxygenase in morphine synthesis N-terminal	2OG-FeII_Oxy
Os02g0537775	-1.37914	0.000814985	0.00566315	Hypothetical protein && Q9SVD0.1 RecName: Full=Protein SMAX1-LIKE 3; Short=AtSMXL3 && -	-
Os08g0190100	-1.31068	0.000824765	0.00572362	- && Q6YZY5.1 RecName: Full=Germin-like protein 8-11; Flags: Precursor && PF00190:Cupin	-
Os01g0327500	-3.33973	0.000828145	0.00574408	Conserved hypothetical protein && - && -	-
Os07g0290500	-3.1665	0.000844584	0.00583982	Plant lipid transfer/seed storage/trypsin-alpha amylase inhibitor domain containing protein && - && -	-
Os03g0725200	-3.3745	0.000847425	0.00585794	- && - && -	-
Os10g0439924	-2.2808	0.000858337	0.00591645	- && A3A871.1 RecName: Full=Ent-isokaurene C2-hydroxylase; AltName: Full=Cytochrome P450 71Z6 && PF00067:Cytochrome P450	p450
Os12g0162700	-3.1651	0.000861376	0.00593392	- && Q9FL03.1 RecName: Full=Scarecrow-like protein 4; Short=AtSCL4; AltName: Full=GRAS family protein 32; Short=AtGRAS-32 && -	-
Os12g0405300	-1.05381	0.000870271	0.00598784	Conserved hypothetical protein && - && -	-
Os10g0197000	-1.13687	0.000876897	0.00602252	Protein of unknown function DUF3615 domain containing protein && - && PF12274:Protein of unknown function (DUF3615)	-
Os05g0478700	-1.07006	0.000883741	0.00605545	- && Q9LZV6.2 RecName: Full=Probable WRKY transcription factor 62; AltName: Full=WRKY DNA-binding protein 62 && PF03106:WRKY DNA -binding domain	WRKY
Os03g0304100	-1.7209	0.000890855	0.00609791	Conserved hypothetical protein && - && -	-
Os01g0135000	-2.7762	0.000900872	0.00615538	Similar to 1%2C4-beta-D xylan xylanohydrolase (Fragment) && - && -	-
Os09g0547500	-1.65589	0.000911082	0.00621715	- && B7E7M8.1 RecName: Full=Probable cytokinin riboside 5'-monophosphate phosphoribohydrolase LOGL9; AltName: Full=Protein LONELY GUY-like 9 && PF03641:Possible lysine decarboxylase	-
Os04g0301700	-1.77264	0.000926584	0.00630827	Glycosyl transferase%2C family 14 protein && Q9FLD7.1 RecName: Full=Beta-glucuronosyltransferase GlcAT14A; AltName: Full=GT14 family glucuronic acid transferase 1; Short=AtGlcAT14A && PF02485:Core-2/I-Branching enzyme	-
Os01g0803900	-3.09557	0.000933852	0.00634647	- && Q9FMV7.1 RecName: Full=Cytochrome P450 94B1 && PF00067:Cytochrome P450	p450
Os10g0162842	-2.54379	0.000957624	0.00649587	Hypothetical protein && Q9LMN7.1 RecName: Full=Wall-associated receptor kinase 5; Flags: Precursor && -	-
Os11g0658700	-1.34831	0.000959463	0.00650555	- && Q7X9I0.1 RecName: Full=Agamous-like MADS-box protein AGL65 && PF00319:SRF-type transcription factor (DNA-binding and dimerisation domain)	SRF-TF
Os03g0347500	-2.90982	0.000967141	0.00654926	- && Q10LI8.1 RecName: Full=Bidirectional sugar transporter SWEET12; Short=OsSWEET12 && PF03083:Sugar efflux transporter for intercellular exchange	-
Os08g0387050	-2.15549	0.000973183	0.0065818	Conserved hypothetical protein && - && -	-
Os01g0783700	-1.40454	0.000976004	0.00659584	Similar to EF-hand Ca2+-binding protein CCD1 && Q9LSQ6.1 RecName: Full=Calcium-binding protein PBP1; AltName: Full=KIC-related protein 2; AltName: Full=PINOID-binding protein 1 && PF13833:EF-hand domain pair	-
Os12g0570700	-1.30896	0.000978902	0.00661374	- && Q0IMG5.1 RecName: Full=Metallothionein-like protein 4A; AltName: Full=Class I metallothionein-like protein 4A; AltName: Full=OsMT-I-4a; AltName: Full=OsMT1b && PF01439:Metallothionein	-
Os04g0132900	-1.21129	0.000981943	0.00662923	Conserved hypothetical protein && - && -	-
Os07g0171100	-2.59771	0.0009941	0.0067011	Tetratricopeptide-like helical domain containing protein && - && -	-
Os02g0753850	-1.26094	0.0010125	0.00680096	Non-protein coding transcript && - && -	-
Os05g0560900	-1.50321	0.0010166	0.00682166	- && Q9XG83.1 RecName: Full=Gibberellin 2-beta-dioxygenase; AltName: Full=GA 2-oxidase; AltName: Full=Gibberellin 2-beta-hydroxylase; AltName: Full=Gibberellin 2-oxidase && PF03171:2OG-Fe(II) oxygenase superfamily|PF14226:non-haem dioxygenase in morphine synthesis N-terminal	2OG-FeII_Oxy
Os09g0450600	-1.07112	0.00102071	0.00684061	Similar to Protein HVA22 && Q07764.1 RecName: Full=Protein HVA22 && PF03134:TB2/DP1, HVA22 family	TB2_DP1_HVA22
Os08g0229601	-1.85929	0.00103797	0.0069405	Hypothetical conserved gene && - && -	-
Os03g0764000	-1.21035	0.00106246	0.00708467	Acyl-CoA N-acyltransferase domain containing protein && O64815.1 RecName: Full=Probable N-acetyltransferase HLS1-like && PF00583:Acetyltransferase (GNAT) family	Acetyltransf_1
Os06g0272850	-3.65632	0.0010684	0.00712068	- && Q9M896.2 RecName: Full=Protein trichome birefringence-like 20 && PF13839:GDSL/SGNH-like Acyl-Esterase family found in Pmr5 and Cas1p	-
Os06g0215600	-1.12589	0.00107311	0.00714851	- && Q69TI0.1 RecName: Full=Putative 12-oxophytodienoate reductase 5; AltName: Full=OPDA-reductase 5; Short=OsOPR5 && PF00724:NADH:flavin oxidoreductase / NADH oxidase family	Oxidored_FMN
Os11g0183150	-3.2708	0.00108236	0.0071993	Ankyrin repeat domain containing protein && Q9C7A2.1 RecName: Full=Ankyrin repeat-containing protein ITN1; AltName: Full=Protein INCREASED TOLERANCE TO NACL && PF12796:Ankyrin repeats (3 copies)|PF13962:Domain of unknown function	-
Os11g0691280	-1.88177	0.00108864	0.00723381	- && Q9LMN7.1 RecName: Full=Wall-associated receptor kinase 5; Flags: Precursor && PF07714:Protein tyrosine kinase|PF13947:Wall-associated receptor kinase galacturonan-binding	Pkinase_Tyr
Os01g0674150	-1.06201	0.00109054	0.00724467	Conserved hypothetical protein && - && -	-
Os01g0692300	-1.82745	0.00111644	0.00739822	Protein of unknown function DUF827%2C plant domain containing protein && Q9C9N6.1 RecName: Full=Protein PLASTID MOVEMENT IMPAIRED 2; AltName: Full=Protein WEAK CHLOROPLAST MOVEMENT UNDER BLUE LIGHT 2; Short=Protein WEB2 && -	-
Os06g0602500	-1.346	0.00112162	0.00742516	- && P17801.2 RecName: Full=Putative receptor protein kinase ZmPK1; Flags: Precursor && PF01453:D-mannose binding lectin|PF00954:S-locus glycoprotein domain|PF00069:Protein kinase domain|PF00024:PAN domain	Pkinase
Os01g0795400	-1.33156	0.00113049	0.00747645	- && Q9MAP7.1 RecName: Full=Subtilisin-like protease SBT3.5; AltName: Full=Subtilase subfamily 3 member 5; Short=AtSBT3.5; Flags: Precursor && PF05922:Peptidase inhibitor I9|PF00082:Subtilase family	Peptidase_S8
Os02g0736700	-2.78124	0.00114677	0.00756575	Conserved hypothetical protein && - && -	-
Os04g0330200	-2.10035	0.00118115	0.00775553	Mannose-binding lectin domain containing protein && - && PF01419:Jacalin-like lectin domain	-
Os02g0332450	-2.40736	0.00123576	0.0080623	Hypothetical conserved gene && - && -	-
Os01g0880100	-5.13026	0.00125721	0.00819018	Conserved hypothetical protein && - && -	-
Os08g0148267	-1.39004	0.00126727	0.00823956	Hypothetical conserved gene && O34371.1 RecName: Full=Putative oxidoreductase YteT; Flags: Precursor && PF01408:Oxidoreductase family, NAD-binding Rossmann fold|PF02894:Oxidoreductase family, C-terminal alpha/beta domain	GFO_IDH_MocA
Os06g0704800	-1.49792	0.00127047	0.00825618	- && Q5Z8V7.2 RecName: Full=Probable histone acetyltransferase HAC-like 2 && PF02135:TAZ zinc finger|PF08214:Histone acetylation protein	zf-TAZ
Os08g0429800	-1.0611	0.00127408	0.00827377	- && Q9ZW95.1 RecName: Full=Cytokinin hydroxylase; AltName: Full=Cytochrome P450 35A2 && -	-
Os03g0709200	-1.129	0.00127708	0.00829052	NB-ARC domain containing protein && Q9LQ54.3 RecName: Full=Probable disease resistance protein At1g59620; AltName: Full=CW9 && PF00931:NB-ARC domain	NB-ARC
Os04g0249500	-3.54126	0.00127755	0.00829052	- && Q7XNX6.2 RecName: Full=Sucrose synthase 7; Short=OsSUS7; AltName: Full=Sucrose-UDP glucosyltransferase 7 && PF00534:Glycosyl transferases group 1|PF00862:Sucrose synthase	Glycos_transf_1
Os11g0695800	-2.81447	0.0012776	0.00829052	- && C0LGP4.1 RecName: Full=Probable LRR receptor-like serine/threonine-protein kinase At3g47570; Flags: Precursor && -	-
Os06g0493600	-1.21429	0.00132358	0.00855966	- && Q651J5.1 RecName: Full=Phosphate transporter PHO1-3; AltName: Full=Protein PHO1-3; Short=OsPHO1;3 && PF03105:SPX domain|PF03124:EXS family	SPX
Os12g0477050	-1.13495	0.00132467	0.00856463	Hypothetical protein && - && -	-
Os05g0550700	-1.1441	0.00135142	0.00871425	Protein kinase%2C catalytic domain domain containing protein && Q9FID5.1 RecName: Full=Probable receptor-like protein kinase At5g39030; Flags: Precursor && PF07714:Protein tyrosine kinase	Pkinase_Tyr
Os03g0693700	-5.06258	0.00139463	0.00896897	- && Q851J8.1 RecName: Full=Germin-like protein 3-3; Flags: Precursor && PF00190:Cupin	-
Os12g0123800	-1.19131	0.00141042	0.00904863	- && Q5CD17.2 RecName: Full=NAC domain-containing protein 77; Short=ONAC077; AltName: Full=NAC domain-containing protein 300; Short=ONAC300 && PF02365:No apical meristem (NAM) protein	NAM
Os11g0245200	-1.4795	0.00141612	0.0090786	Similar to leucine-rich repeat family protein / protein kinase family protein && Q9LT96.1 RecName: Full=Probable leucine-rich repeat receptor-like protein kinase At5g49770; Flags: Precursor && PF07714:Protein tyrosine kinase	Pkinase_Tyr
Os03g0335200	-2.04876	0.00143585	0.00918297	- && Q9LY00.1 RecName: Full=Probable WRKY transcription factor 70; AltName: Full=WRKY DNA-binding protein 70 && -	-
Os07g0631200	-1.45166	0.00144068	0.00920944	Zinc finger%2C RING/FYVE/PHD-type domain containing protein && Q9SNB6.1 RecName: Full=E3 ubiquitin-protein ligase RDUF1; AltName: Full=RING and DUF1117 domain-containing protein 1; Short=AtRDUF1 && PF13639:Ring finger domain	-
Os06g0663800	-1.35458	0.00145139	0.00926453	- && Q9SCY2.2 RecName: Full=Peptidyl-prolyl cis-trans isomerase FKBP13, chloroplastic; Short=PPIase FKBP13; AltName: Full=FK506-binding protein 1; AltName: Full=FK506-binding protein 13; Short=AtFKBP13; AltName: Full=Immunophilin FKBP13; AltName: Full=Rotamase; Flags: Precursor && PF00254:FKBP-type peptidyl-prolyl cis-trans isomerase	FKBP_C
Os11g0184800	-1.93019	0.00145544	0.00928587	- && Q0IU52.1 RecName: Full=Aspartic proteinase Asp1; Short=OSAP1; Short=OsAsp1; AltName: Full=Nucellin-like protein; Flags: Precursor && PF14543:Xylanase inhibitor N-terminal|PF14541:Xylanase inhibitor C-terminal	-
Os11g0508301	-3.50047	0.0014577	0.00929583	Hypothetical gene && - && -	-
Os07g0410300	-1.73824	0.00148073	0.00942235	- && Q8LDC8.2 RecName: Full=Ethylene-responsive transcription factor 1B; Short=AtERF1B; AltName: Full=Ethylene-responsive element-binding factor 1B; Short=EREBP-1B && -	-
Os06g0674100	-1.4167	0.00148409	0.00943698	Conserved hypothetical protein && - && -	-
Os02g0583700	-5.06188	0.00149163	0.00948039	Conserved hypothetical protein && - && -	-
Os06g0210400	-1.19179	0.00151309	0.00959612	Concanavalin A-like lectin/glucanase%2C subgroup domain containing protein && O80939.1 RecName: Full=L-type lectin-domain containing receptor kinase IV.1; Short=Arabidopsis thaliana lectin-receptor kinase e; Short=AthlecRK-e; Short=LecRK-IV.1; AltName: Full=Lectin Receptor Kinase 1; Flags: Precursor && PF00069:Protein kinase domain|PF00139:Legume lectin domain	Pkinase
Os02g0791400	-1.34391	0.00153642	0.00971168	Cytochrome c oxidase%2C subunit VIb domain containing protein && Q9S7L9.1 RecName: Full=Cytochrome c oxidase subunit 6b-1; Short=AtCOX6b-1 && -	-
Os05g0374200	-3.01527	0.00154472	0.00975256	- && Q75K78.1 RecName: Full=Cytokinin dehydrogenase 9; AltName: Full=Cytokinin oxidase 9; Short=OsCKX9; Flags: Precursor && PF01565:FAD binding domain|PF09265:Cytokinin dehydrogenase 1, FAD and cytokinin binding	FAD_binding_4
Os01g0522400	-1.43516	0.00156873	0.0098947	Armadillo-like helical domain containing protein && - && -	-
Os04g0461600	-1.18086	0.00160769	0.0101261	Similar to Fw2.2 && D9HP25.1 RecName: Full=Cell number regulator 9; AltName: Full=ZmCNR09 && PF04749:PLAC8 family	-
Os03g0211500	-1.34669	0.00161974	0.0101923	Hypothetical conserved gene && - && PF03763:Remorin, C-terminal region	-
Os09g0445700	-1.37083	0.00162375	0.0102151	ATPase%2C AAA+ type%2C core domain containing protein && F4JPK8.1 RecName: Full=AAA-ATPase At4g30250; Flags: Precursor && PF14363:Domain associated at C-terminal with AAA|PF00004:ATPase family associated with various cellular activities (AAA)	AAA
Os06g0316300	-3.25452	0.00164517	0.0103328	Glycine rich family protein && - && PF07172:Glycine rich protein family	-
Os09g0522800	-2.46452	0.00179225	0.0111225	Protein of unknown function DUF1618 domain containing protein && - && PF07762:Protein of unknown function (DUF1618)	-
Os11g0670700	-1.02186	0.0018082	0.0112046	Similar to EAP30 family protein && Q5M759.2 RecName: Full=Vacuolar protein sorting-associated protein 22 homolog 1; Short=AtVPS22-1; AltName: Full=ESCRT-II complex subunit VPS22 homolog 1 && PF04157:EAP30/Vps36 family	-
Os01g0115900	-1.72607	0.00181597	0.0112389	Similar to Receptor-like protein kinase && P93604.1 RecName: Full=Rust resistance kinase Lr10; AltName: Full=Probable receptor-like serine/threonine-protein kinase LRK10; Flags: Precursor && -	-
Os07g0543500	-2.15729	0.00182452	0.0112859	Armadillo-like helical domain containing protein && - && -	-
Os01g0686700	-1.9462	0.00183907	0.0113547	Similar to protein binding protein && - && -	-
Os01g0522100	-1.3445	0.00184671	0.0113913	Conserved hypothetical protein && - && -	-
Os11g0634800	-1.30292	0.00187456	0.0115391	Similar to Adenylyl-sulfate kinase && Q9SRW7.1 RecName: Full=Adenylyl-sulfate kinase 3; AltName: Full=ATP adenosine-5'-phosphosulfate 3'-phosphotransferase 3; AltName: Full=Adenosine-5'-phosphosulfate kinase 3; Short=APS kinase 3 && PF01583:Adenylylsulphate kinase	-
Os08g0443800	-1.933	0.00187817	0.0115586	- && Q8S8Q6.1 RecName: Full=Tetraspanin-8 && PF00335:Tetraspanin family	Tetraspannin
Os06g0285920	-1.36948	0.00189934	0.0116673	Hypothetical protein && - && PF13962:Domain of unknown function	-
Os02g0537800	-1.32088	0.00191548	0.0117582	Hypothetical conserved gene && Q9SVD0.1 RecName: Full=Protein SMAX1-LIKE 3; Short=AtSMXL3 && -	-
Os06g0579200	-4.01864	0.00192656	0.0118092	- && - && -	-
Os09g0571033	-4.55221	0.0019269	0.0118092	Conserved hypothetical protein && - && -	-
Os05g0527000	-1.53917	0.00192771	0.0118115	- && Q6VAA7.1 RecName: Full=UDP-glycosyltransferase 88B1 && PF00201:UDP-glucoronosyl and UDP-glucosyl transferase	UDPGT
Os01g0248500	-1.08764	0.00192995	0.0118225	Similar to Pathogen-related protein && P16273.2 RecName: Full=Pathogen-related protein && -	-
Os01g0536400	-1.26941	0.00194037	0.0118672	- && Q94A78.1 RecName: Full=1-aminocyclopropane-1-carboxylate oxidase homolog 4 && PF03171:2OG-Fe(II) oxygenase superfamily|PF14226:non-haem dioxygenase in morphine synthesis N-terminal	2OG-FeII_Oxy
Os03g0307900	-1.29103	0.00194221	0.011873	Conserved hypothetical protein && Q9SUH6.1 RecName: Full=Pentatricopeptide repeat-containing protein At4g30700; AltName: Full=Protein DYW9 && -	-
Os08g0290700	-1.59214	0.0019511	0.0119164	Winged helix repressor DNA-binding domain containing protein && Q53QK0.1 RecName: Full=Flavonoid O-methyltransferase-like protein Os11g0303600 && PF00891:O-methyltransferase|PF08100:Dimerisation domain	-
Os03g0223100	-1.15972	0.0019525	0.0119222	- && P98188.1 RecName: Full=Cytochrome P450 94A2; AltName: Full=P450-dependent fatty acid omega-hydroxylase && PF00067:Cytochrome P450	p450
Os02g0227900	-4.61649	0.00197304	0.0120337	- && - && PF13855:Leucine rich repeat	-
Os04g0137450	-1.32093	0.0019852	0.0120968	Hypothetical conserved gene && - && -	-
Os06g0201000	-1.23272	0.00199026	0.0121221	Conserved hypothetical protein && - && -	-
Os11g0173432	-4.61752	0.00199196	0.0121297	Protein kinase%2C catalytic domain domain containing protein && C0LGP4.1 RecName: Full=Probable LRR receptor-like serine/threonine-protein kinase At3g47570; Flags: Precursor && PF00069:Protein kinase domain|PF13855:Leucine rich repeat|PF08263:Leucine rich repeat N-terminal domain	Pkinase
Os11g0249000	-1.72855	0.00201403	0.0122445	- && Q9M667.2 RecName: Full=Disease resistance protein RPP13; AltName: Full=Resistance to Peronospora parasitica protein 13 && PF00931:NB-ARC domain	NB-ARC
Os03g0140900	-2.27714	0.00202162	0.0122822	Conserved hypothetical protein && - && -	-
Os01g0892600	-1.05703	0.00207734	0.0125604	Pectinacetylesterase family protein && Q9SR22.1 RecName: Full=Pectin acetylesterase 5; Flags: Precursor && PF03283:Pectinacetylesterase	-
Os07g0107583	-1.74416	0.00208402	0.0125951	Conserved hypothetical protein && Q9SS03.1 RecName: Full=Dirigent protein 21; Short=AtDIR21; Flags: Precursor && PF03018:Dirigent-like protein	-
Os06g0566201	-2.08341	0.00209256	0.012641	Hypothetical gene && Q5Z653.2 RecName: Full=Zinc transporter 10; AltName: Full=ZRT/IRT-like protein 10; Short=OsZIP10; Flags: Precursor && PF02535:ZIP Zinc transporter	-
Os04g0561000	-2.55149	0.00212232	0.0128015	Hypothetical protein && - && -	-
Os03g0684500	-3.49368	0.00213159	0.0128505	- && Q84WB7.1 RecName: Full=Glycosyltransferase family protein 64 protein C5; Short=GT64 C5 && PF09258:Glycosyl transferase family 64 domain	-
Os12g0129300	-1.36636	0.00213789	0.0128843	Similar to Arabinoxylan arabinofuranohydrolase isoenzyme AXAH-II && Q9SG80.1 RecName: Full=Alpha-L-arabinofuranosidase 1; Short=AtASD1; AltName: Full=Beta-D-xylosidase; Flags: Precursor && -	-
Os05g0472500	-1.09093	0.00213818	0.0128843	Hypothetical genes && - && -	-
Os11g0237300	-2.24699	0.00214185	0.0129035	Hypothetical conserved gene && - && -	-
Os03g0325600	-1.20648	0.00214762	0.0129354	- && Q10M29.1 RecName: Full=WUSCHEL-related homeobox 6; AltName: Full=OsWOX6 && PF00046:Homeobox domain	Homeobox
Os12g0414500	-1.5286	0.00215458	0.0129655	Aminoacyl-tRNA synthetase%2C class II (D%2C K and N)-like domain containing protein && Q9SW95.2 RecName: Full=Asparagine--tRNA ligase, cytoplasmic 2; AltName: Full=Asparaginyl-tRNA synthetase 2; Short=AsnRS 2; AltName: Full=AtNS2 && PF00152:tRNA synthetases class II (D, K and N)	tRNA-synt_2
Os10g0537800	-1.48606	0.00217544	0.0130703	Peptidase aspartic%2C catalytic domain containing protein && O04496.1 RecName: Full=Aspartyl protease AED3; AltName: Full=Apoplastic EDS1-dependent protein 3; Flags: Precursor && PF14543:Xylanase inhibitor N-terminal|PF14541:Xylanase inhibitor C-terminal	-
Os05g0467600	-2.52617	0.00224729	0.0134169	Conserved hypothetical protein && - && -	-
Os01g0767966	-2.54211	0.00225309	0.0134457	Hypothetical protein && Q0JJ01.1 RecName: Full=BTB/POZ domain and ankyrin repeat-containing protein NPR2; Short=OsNPR2; AltName: Full=NPR1 homolog 2; Short=OsNH2 && -	-
Os06g0620700	-1.98114	0.00225465	0.0134511	Conserved hypothetical protein && - && -	-
Os01g0727200	-1.46809	0.00233672	0.0138701	Hypothetical conserved gene && - && -	-
Os10g0411500	-1.55108	0.00234152	0.0138924	- && Q9LHN9.1 RecName: Full=IQ domain-containing protein IQM2; AltName: Full=IQ motif-containing protein 2 && -	-
Os07g0537200	-1.57337	0.00240556	0.0142215	- && Q0D5R2.1 RecName: Full=Cysteine-rich receptor-like protein kinase 10; Short=Cysteine-rich RLK10; Flags: Precursor && PF01657:Salt stress response/antifungal	-
Os06g0367500	-1.26279	0.00244074	0.0144102	Similar to B-cell receptor-associated protein 31-like containing protein && - && PF05529:B-cell receptor-associated protein 31-like	-
Os01g0634900	-2.90321	0.00246554	0.0145277	- && Q9LEV3.1 RecName: Full=CBS domain-containing protein CBSX3, mitochondrial; Flags: Precursor && PF00571:CBS domain	CBS
Os02g0575000	-1.05251	0.00247732	0.0145745	Conserved hypothetical protein && - && -	-
Os10g0130500	-1.18601	0.00247984	0.0145832	Hypothetical protein && - && -	-
Os07g0115300	-1.85583	0.0025341	0.014869	- && Q9SZE7.1 RecName: Full=Peroxidase 51; Short=Atperox P51; AltName: Full=ATP37; Flags: Precursor && PF00141:Peroxidase	-
Os04g0618400	-2.75055	0.00253954	0.0148845	Similar to H0313F03.13 protein && - && -	-
Os02g0771600	-1.67797	0.00256606	0.0150201	- && A2Z1W9.1 RecName: Full=1-aminocyclopropane-1-carboxylate oxidase 1; Short=ACC oxidase 1; AltName: Full=Ethylene-forming enzyme; Short=EFE && -	-
Os05g0112800	-1.21719	0.00257924	0.0150839	Protein of unknown function DUF26 domain containing protein && - && PF01657:Salt stress response/antifungal	-
Os09g0425200	-2.56895	0.00260882	0.015232	Conserved hypothetical protein && - && -	-
Os01g0306100	-1.27513	0.00262203	0.0152818	Plant specific eukaryotic initiation factor 4B family protein && - && PF06273:Plant specific eukaryotic initiation factor 4B	-
Os08g0564000	-3.10051	0.00262588	0.0152961	- && Q8H6H0.1 RecName: Full=Inorganic phosphate transporter 1-6; Short=OsPT6; Short=OsPht1;6; AltName: Full=H(+)/Pi cotransporter; AltName: Full=OsLPT1; AltName: Full=OsLPT6:1 && PF00083:Sugar (and other) transporter	Sugar_tr
Os07g0559100	-1.19083	0.00268372	0.0155921	Hypothetical conserved gene && - && -	-
Os01g0123500	-4.90679	0.00268613	0.0156027	Conserved hypothetical protein && Q9C9M0.1 RecName: Full=E3 ubiquitin-protein ligase SINA-like 4; AltName: Full=Seven in absentia-like protein 4 && PF03145:Seven in absentia protein family	-
Os11g0687100	-3.27206	0.0027214	0.0157799	von Willebrand factor%2C type A domain containing protein && - && PF13768:von Willebrand factor type A domain	-
Os10g0198100	-1.38155	0.00272655	0.0158064	Conserved hypothetical protein && - && -	-
Os04g0300600	-1.45799	0.00275001	0.0159112	- && Q2HIV9.1 RecName: Full=Transcription factor bHLH35; AltName: Full=Basic helix-loop-helix protein 35; Short=AtbHLH35; Short=bHLH 35; AltName: Full=Transcription factor EN 41; AltName: Full=bHLH transcription factor bHLH035 && PF00010:Helix-loop-helix DNA-binding domain	HLH
Os02g0215200	-1.26863	0.00276601	0.0159724	- && P56521.1 RecName: Full=Probable histone deacetylase 19; AltName: Full=RPD3 homolog && -	-
Os04g0368800	-1.27541	0.00277534	0.0160142	- && Q9LZM4.1 RecName: Full=Wall-associated receptor kinase-like 20; Flags: Precursor && PF07645:Calcium-binding EGF domain|PF13947:Wall-associated receptor kinase galacturonan-binding|PF00069:Protein kinase domain	Pkinase
Os08g0528700	-1.56605	0.00278789	0.0160709	Conserved hypothetical protein && - && -	-
Os07g0677600	-2.07579	0.0028101	0.0161849	- && P22195.2 RecName: Full=Cationic peroxidase 1; AltName: Full=PNPC1; Flags: Precursor && PF00141:Peroxidase	-
Os11g0479000	-2.90431	0.00284687	0.0163683	Conserved hypothetical protein && - && -	-
Os08g0207800	-1.45564	0.00284855	0.0163744	Peptidase aspartic%2C catalytic domain containing protein && Q766C2.1 RecName: Full=Aspartic proteinase nepenthesin-2; AltName: Full=Nepenthesin-II; Flags: Precursor && PF14543:Xylanase inhibitor N-terminal|PF14541:Xylanase inhibitor C-terminal	-
Os05g0464350	-1.44101	0.00286351	0.0164497	Hypothetical protein && - && -	-
Os08g0189500	-3.85262	0.0029178	0.0167363	- && Q6YZA4.1 RecName: Full=Germin-like protein 8-6; Flags: Precursor && PF00190:Cupin	-
Os01g0640100	-3.06862	0.00293612	0.0168341	Conserved hypothetical protein && P04323.1 RecName: Full=Retrovirus-related Pol polyprotein from transposon 17.6; Includes: RecName: Full=Protease; Includes: RecName: Full=Reverse transcriptase; Includes: RecName: Full=Endonuclease && PF13650:Aspartyl protease|PF00078:Reverse transcriptase (RNA-dependent DNA polymerase)	RVT_1
Os02g0797100	-1.45538	0.00294136	0.0168569	- && Q94AW5.1 RecName: Full=Ethylene-responsive transcription factor ERF003 && PF00847:AP2 domain	AP2
Os11g0454300	-2.25241	0.00295158	0.0169081	- && Q2R4Z4.1 RecName: Full=Water stress-inducible protein Rab21 >A2ZDX9.2 RecName: Full=Water stress-inducible protein Rab21 && PF00257:Dehydrin	-
Os03g0805800	-1.26651	0.00299902	0.0171393	Similar to cDNA clone:001-207-E12%2C full insert sequence && Q8W496.1 RecName: Full=Protochlorophyllide-dependent translocon component 52, chloroplastic; AltName: Full=ACD1-like protein; AltName: Full=Protein TIC 55-IV; AltName: Full=Translocon at the inner envelope membrane of chloroplasts 55-IV; Flags: Precursor && -	-
Os08g0189900	-1.64423	0.00301856	0.0172251	- && Q6YZ97.1 RecName: Full=Germin-like protein 8-10; AltName: Full=Germin-like protein 2; Flags: Precursor && PF00190:Cupin	-
Os10g0349300	-1.96868	0.00303101	0.0172813	- && Q01595.1 RecName: Full=Cortical cell-delineating protein; AltName: Full=Root-specific protein ZRP3; Flags: Precursor && PF14547:Hydrophobic seed protein	-
Os06g0125200	-1.19556	0.00310948	0.0176491	- && - && PF04570:zinc-finger of the FCS-type, C2-C2	-
Os12g0171900	-2.45338	0.00312207	0.0177093	Hypothetical gene && - && -	-
Os04g0440300	-1.23515	0.00314074	0.0178038	- && Q8GXW6.1 RecName: Full=F-box/LRR-repeat protein At3g58930 && -	-
Os04g0395100	-1.4382	0.00316259	0.0179085	Protein of unknown function DUF26 domain containing protein && - && -	-
Os12g0555500	-1.88288	0.00320659	0.0181153	- && - && PF00407:Pathogenesis-related protein Bet v I family	-
Os11g0469900	-4.89463	0.003224	0.018202	Similar to Bx2-like protein && Q43257.1 RecName: Full=indole-2-monooxygenase; AltName: Full=Cytochrome P450 71C4; AltName: Full=Protein benzoxazineless 2 && -	-
Os03g0165900	-1.88296	0.00323822	0.0182728	- && Q8L730.1 RecName: Full=Protein SULFUR DEFICIENCY-INDUCED 2 && PF00515:Tetratricopeptide repeat	TPR_1
Os10g0481300	-2.11195	0.00324154	0.0182816	- && Q9FUS8.1 RecName: Full=Glutathione S-transferase U17; Short=AtGSTU17; AltName: Full=GST class-tau member 17; AltName: Full=Glutathione S-transferase 30; AltName: Full=Protein EARLY RESPONSIVE TO DEHYDRATION 9 && PF13417:Glutathione S-transferase, N-terminal domain|PF00043:Glutathione S-transferase, C-terminal domain	GST_C
Os05g0368000	-2.17686	0.00325078	0.018326	- && - && -	-
Os10g0112500	-2.08327	0.00326132	0.0183698	- && P46032.1 RecName: Full=Protein NRT1/ PTR FAMILY 8.3; Short=AtNPF8.3; AltName: Full=Histidine-transporting protein; AltName: Full=Peptide transporter PTR2 && PF00854:POT family	-
Os11g0525900	-2.10689	0.00329079	0.0185174	Zinc finger%2C GRF-type domain containing protein && A8K979.2 RecName: Full=ERI1 exoribonuclease 2; AltName: Full=Exonuclease domain-containing protein 1 && PF06839:GRF zinc finger|PF00929:Exonuclease	Exonuc_X-T
Os02g0661600	-1.5042	0.00329464	0.0185231	Conserved hypothetical protein && - && -	-
Os05g0568100	-1.0186	0.00329941	0.0185378	- && O49627.1 RecName: Full=Iron-sulfur cluster assembly protein 1; Short=AtISU1; Short=Protein ISCU-LIKE 1; AltName: Full=NifU-like N-terminal domain-containing protein ISU1; AltName: Full=NifU-like protein ISU1; Flags: Precursor && PF01592:NifU-like N terminal domain	-
Os05g0519700	-1.01086	0.00333169	0.0186928	- && Q6F2Y7.1 RecName: Full=Chaperone protein ClpB1; AltName: Full=ATP-dependent Clp protease ATP-binding subunit ClpB homolog 1; AltName: Full=Casein lytic proteinase B1; AltName: Full=Heat shock protein 101 && PF10431:C-terminal, D2-small domain, of ClpB protein|PF02861:Clp amino terminal domain, pathogenicity island component|PF00004:ATPase family associated with various cellular activities (A…	AAA
Os08g0202300	-1.86385	0.00341549	0.0191127	Conserved hypothetical protein && C0LGH2.2 RecName: Full=Probable LRR receptor-like serine/threonine-protein kinase At1g56130; Flags: Precursor && -	-
Os01g0956700	-1.58193	0.00343093	0.0191869	- && - && -	-
Os05g0373900	-1.57326	0.00348347	0.0194195	Similar to Eukaryotic peptide chain release factor subunit 1 (eRF1) (Eukaryotic release factor 1) (TB3-1) (Cl1 protein) && Q9LPV8.1 RecName: Full=Eukaryotic peptide chain release factor subunit 1-2; Short=Eukaryotic release factor 1-2; Short=eRF1-2; AltName: Full=Omnipotent suppressor protein 1 homolog 2; Short=SUP1 homolog 2 && PF03463:eRF1 domain 1|PF03464:eRF1 domain 2|PF03465:eRF1 domain 3	-
Os10g0122000	-4.38071	0.00352081	0.0195907	UDP-glucuronosyl/UDP-glucosyltransferase family protein && Q9LTA3.1 RecName: Full=UDP-glycosyltransferase 91C1 && PF00201:UDP-glucoronosyl and UDP-glucosyl transferase	UDPGT
Os06g0604000	-1.1256	0.00358965	0.019932	- && Q9XI33.1 RecName: Full=Ethylene-responsive transcription factor WIN1; AltName: Full=Protein SHINE 1; AltName: Full=Protein WAX INDUCER 1 && PF00847:AP2 domain	AP2
Os10g0464500	-1.10084	0.00362855	0.0201144	Zinc finger%2C RING-type domain containing protein && - && PF00092:von Willebrand factor type A domain|PF13639:Ring finger domain	VWA
Os05g0221900	-4.3749	0.0036316	0.0201229	- && Q75G46.2 RecName: Full=BURP domain-containing protein 8; Short=OsBURP08; Flags: Precursor && PF03181:BURP domain	-
Os03g0286900	-1.70896	0.00367001	0.0202724	- && Q9ARD5.1 RecName: Full=Low temperature-induced protein lt101.2 && -	-
Os02g0182850	-1.08384	0.00375276	0.0206687	Hypothetical conserved gene && - && -	-
Os01g0716400	-1.20662	0.00375498	0.0206687	Violaxanthin de-epoxidase family protein && - && -	-
Os03g0574600	-3.32216	0.00389752	0.0212902	Conserved hypothetical protein && - && -	-
Os06g0147300	-3.04416	0.0039017	0.0213043	Similar to cDNA clone:J023088C01%2C full insert sequence && - && -	-
Os07g0296100	-1.01188	0.00392062	0.0213885	Conserved hypothetical protein && - && -	-
Os01g0691100	-2.48928	0.00392346	0.0213924	- && - && -	-
Os12g0131200	-1.01886	0.00401547	0.0218013	Similar to zinc finger (DHHC type) family protein && Q9M1K5.1 RecName: Full=Probable protein S-acyltransferase 4; AltName: Full=Probable palmitoyltransferase At3g56930; AltName: Full=Zinc finger DHHC domain-containing protein At3g56930 && PF01529:DHHC palmitoyltransferase	-
Os03g0197900	-1.59818	0.00401635	0.0218013	- && O04351.1 RecName: Full=Transcription repressor OFP2; AltName: Full=Ovate family protein 2; Short=AtOFP2 && PF04844:Transcriptional repressor, ovate	-
Os01g0372100	-2.06661	0.00414038	0.0223732	Hypothetical gene && - && -	-
Os10g0416500	-2.14052	0.00414807	0.0224102	- && Q9SLP4.1 RecName: Full=Chitinase 1; AltName: Full=Tulip bulb chitinase-1; Short=TBC-1; Flags: Precursor && PF00704:Glycosyl hydrolases family 18	-
Os02g0506400	-1.63764	0.0043942	0.0235485	Similar to Ubiquitin-specific protease 15 && Q9FYF9.1 RecName: Full=F-box protein At1g67340 && PF01753:MYND finger	zf-MYND
Os07g0552800	-2.47402	0.00440199	0.0235665	- && Q84S11.1 RecName: Full=Mixed-linked glucan synthase 2; AltName: Full=1,3;1,4-beta-D-glucan synthase 2; AltName: Full=Cellulose synthase-like protein F2; AltName: Full=OsCslF2 && PF03552:Cellulose synthase	-
Os05g0406700	-1.00661	0.00440451	0.0235728	Conserved hypothetical protein && - && -	-
Os10g0161400	-1.82737	0.00443552	0.0236983	NB-ARC domain containing protein && Q7XA42.2 RecName: Full=Putative disease resistance protein RGA1; AltName: Full=RGA3-blb && -	-
Os03g0161950	-2.00963	0.00449702	0.0239883	Hypothetical conserved gene && - && -	-
Os10g0349400	-3.23095	0.00449969	0.0239977	- && Q01595.1 RecName: Full=Cortical cell-delineating protein; AltName: Full=Root-specific protein ZRP3; Flags: Precursor && PF14547:Hydrophobic seed protein	-
Os11g0634902	-1.06791	0.0045677	0.0242971	Non-protein coding transcript && Q9SRW7.1 RecName: Full=Adenylyl-sulfate kinase 3; AltName: Full=ATP adenosine-5'-phosphosulfate 3'-phosphotransferase 3; AltName: Full=Adenosine-5'-phosphosulfate kinase 3; Short=APS kinase 3 && -	-
Os02g0733300	-1.153	0.00460795	0.0244623	- && Q6Z2J3.1 RecName: Full=Endoglucanase 6; AltName: Full=Endo-1,4-beta glucanase 6; AltName: Full=OsCel9E; Flags: Precursor && PF00759:Glycosyl hydrolase family 9	-
Os01g0623600	-1.34082	0.00476929	0.025163	- && P48979.1 RecName: Full=Polygalacturonase; Short=PG; AltName: Full=Pectinase; Flags: Precursor [Prunus persica] && PF00295:Glycosyl hydrolases family 28	-
Os01g0691400	-1.24338	0.00477531	0.0251847	Similar to seed maturation protein && Q9SUT9.1 RecName: Full=Reticulon-like protein B2; Short=AtRTNLB2; AltName: Full=VirB2-interacting protein 2 && PF02453:Reticulon	-
Os03g0240600	-1.42084	0.00480709	0.0253323	- && Q5PNY6.1 RecName: Full=U-box domain-containing protein 21; AltName: Full=Plant U-box protein 21 && PF04564:U-box domain	U-box
Os04g0458000	-1.22534	0.00483078	0.0254269	Conserved hypothetical protein && - && -	-
Os03g0306800	-1.54037	0.00488076	0.0256392	- && O22914.1 RecName: Full=Calvin cycle protein CP12-1, chloroplastic; AltName: Full=CP12 domain-containing protein 1; AltName: Full=Chloroplast protein 12-1; Flags: Precursor && PF02672:CP12 domain	-
Os07g0587200	-1.20523	0.00489201	0.0256932	NPH3 domain containing protein && Q9M2W8.1 RecName: Full=BTB/POZ domain-containing protein At3g49900 && PF03000:NPH3 family	-
Os10g0505900	-4.71984	0.00495023	0.0259631	Conserved hypothetical protein && - && -	-
Os10g0172000	-1.2418	0.00495477	0.0259817	Hypothetical protein && A6YIH8.1 RecName: Full=Premnaspirodiene oxygenase; Short=HPO; AltName: Full=Cytochrome P450 71D55 && PF00067:Cytochrome P450	p450
Os12g0559400	-3.24869	0.00499882	0.0261972	- && Q9STE7.1 RecName: Full=Putative disease resistance RPP13-like protein 3 && -	-
Os07g0241600	-1.26794	0.00502112	0.026283	UDP-glucuronosyl/UDP-glucosyltransferase domain containing protein && Q8W2B7.1 RecName: Full=DIMBOA UDP-glucosyltransferase BX8; AltName: Full=2,4-dihydroxy-7-methoxy-2H-1,4-benzoxazin-3(4H)-one 2-D-glucosyltransferase BX8; AltName: Full=Protein BENZOXAZINLESS 8 && -	-
Os11g0457300	-1.10635	0.00504196	0.0263817	- && Q43716.1 RecName: Full=Anthocyanidin 3-O-glucosyltransferase; AltName: Full=Anthocyanin rhamnosyl transferase; AltName: Full=Flavonol 3-O-glucosyltransferase; AltName: Full=UDP-glucose flavonoid 3-O-glucosyltransferase && PF00201:UDP-glucoronosyl and UDP-glucosyl transferase	UDPGT
Os08g0512200	-1.76023	0.00504719	0.0263987	- && F4JMB8.1 RecName: Full=Heavy metal-associated isoprenylated plant protein 44; Short=AtHIP44; Flags: Precursor && -	-
Os06g0168700	-2.53802	0.00506091	0.0264497	- && Q00451.1 RecName: Full=36.4 kDa proline-rich protein && PF14547:Hydrophobic seed protein	-
Os10g0540200	-1.06033	0.00506752	0.026479	Similar to Selenium-binding protein-like && Q9LJR6.1 RecName: Full=Putative pentatricopeptide repeat-containing protein At3g25060, mitochondrial; Flags: Precursor && PF01535:PPR repeat|PF13041:PPR repeat family	PPR
Os06g0191800	-3.08743	0.00519395	0.0270439	- && F4IK45.1 RecName: Full=Cytochrome P450 709B2 && PF00067:Cytochrome P450	p450
Os05g0418800	-3.3403	0.00520829	0.027108	- && Q9ZVP8.2 RecName: Full=NAC domain-containing protein 35; Short=ANAC035; AltName: Full=Protein LONG VEGETATIVE PHASE 1; Short=AtLOV1 && PF02365:No apical meristem (NAM) protein	NAM
Os10g0569500	-4.718	0.00524768	0.0272756	- && - && -	-
Os06g0673700	-1.4667	0.00527146	0.0273885	Hypothetical protein && - && -	-
Os04g0652600	-1.2081	0.00536994	0.0278078	Similar to OSIGBa0113E10.15 protein && Q8LG98.2 RecName: Full=Ubiquitin thioesterase otubain-like; AltName: Full=Deubiquitinating enzyme otubain-like; AltName: Full=Ubiquitin-specific-processing protease otubain-like && PF10275:Peptidase C65 Otubain	-
Os01g0594800	-1.03	0.00543848	0.0280869	Similar to D-amino acid oxidase && - && -	-
Os03g0689833	-1.33701	0.00546533	0.028192	Similar to NB-ARC domain containing protein%2C expressed && - && -	-
Os06g0200350	-1.20032	0.00554692	0.0285243	Conserved hypothetical protein && - && -	-
Os07g0130100	-1.93031	0.00572214	0.0293176	- && O80939.1 RecName: Full=L-type lectin-domain containing receptor kinase IV.1; Short=Arabidopsis thaliana lectin-receptor kinase e; Short=AthlecRK-e; Short=LecRK-IV.1; AltName: Full=Lectin Receptor Kinase 1; Flags: Precursor && PF00069:Protein kinase domain|PF00139:Legume lectin domain	Pkinase
Os08g0337001	-1.60431	0.00583198	0.0297942	Hypothetical conserved gene && F4K3G5.1 RecName: Full=Protein ENHANCED DOWNY MILDEW 2 && PF12047:Cytosine specific DNA methyltransferase replication foci domain	-
Os03g0153400	-2.11737	0.00592098	0.0301388	Similar to EMB1374 && Q84W65.2 RecName: Full=SufE-like protein 1, chloroplastic/mitochondrial; AltName: Full=Chloroplastic SufE; Short=CpSufE; AltName: Full=Protein EMBRYO DEFECTIVE 1374; AltName: Full=Protein SULFUR E; Short=AtSUFE; AltName: Full=Protein SULFUR E 1; Short=AtSUFE1; Flags: Precursor && PF02657:Fe-S metabolism associated domain	-
Os02g0108500	-1.24048	0.00593073	0.0301765	Non-protein coding transcript && - && -	-
Os07g0448400	-1.58376	0.00610438	0.0309067	- && Q8GRI8.1 RecName: Full=Aquaporin PIP2-5; AltName: Full=OsPIP2;5; AltName: Full=Plasma membrane intrinsic protein 2-5 && PF00230:Major intrinsic protein	-
Os06g0557400	-1.38623	0.00636184	0.0320455	Leucine-rich repeat domain containing protein && - && PF08263:Leucine rich repeat N-terminal domain	LRRNT_2
Os01g0930000	-1.26072	0.00638634	0.0321324	Similar to CM0545.330.nc protein && - && -	-
Os02g0772600	-2.56916	0.00641302	0.0322361	Hypothetical conserved gene && Q6NLW5.2 RecName: Full=Protein XRI1; AltName: Full=Protein X-RAY INDUCED 1 && -	-
Os08g0266400	-1.12405	0.00644649	0.0323432	Leucine-rich repeat%2C N-terminal domain containing protein && - && PF08263:Leucine rich repeat N-terminal domain|PF13855:Leucine rich repeat	LRRNT_2
Os01g0242800	-1.29692	0.00655259	0.0327642	Hypothetical protein && - && -	-
Os11g0154900	-2.92222	0.00662294	0.0330662	- && - && PF00170:bZIP transcription factor	bZIP_1
Os03g0361700	-2.9372	0.00677174	0.03367	- && B1B1U4.1 RecName: Full=Beta-eudesmol synthase; AltName: Full=10-epi-gamma-eudesmol synthase; AltName: Full=Alpha-eudesmol synthase && PF01397:Terpene synthase, N-terminal domain|PF03936:Terpene synthase family, metal binding domain	-
Os07g0629500	-2.07351	0.00678661	0.0337328	Similar to cDNA clone:002-114-B06%2C full insert sequence && - && -	-
Os11g0555600	-1.15257	0.00680511	0.0337728	- && Q9SA25.1 RecName: Full=Wall-associated receptor kinase-like 8; Flags: Precursor && -	-
Os02g0103300	-4.62035	0.00681963	0.0338326	Pectinesterase inhibitor domain containing protein && - && PF04043:Plant invertase/pectin methylesterase inhibitor	-
Os04g0479550	-1.47277	0.00689005	0.0341433	Hypothetical protein && - && -	-
Os02g0213700	-4.17802	0.00691436	0.0342447	Similar to H0311C03.5 protein && Q9ZUH1.1 RecName: Full=BTB/POZ domain-containing protein At2g24240 && -	-
Os09g0298100	-1.24771	0.00694609	0.0343762	- && Q41140.1 RecName: Full=Pyrophosphate--fructose 6-phosphate 1-phosphotransferase subunit alpha; Short=PFP; AltName: Full=6-phosphofructokinase, pyrophosphate dependent; AltName: Full=PPi-PFK; AltName: Full=Pyrophosphate-dependent 6-phosphofructose-1-kinase && PF00365:Phosphofructokinase	PFK
Os01g0316100	-1.12837	0.00697378	0.0344875	FAD dependent oxidoreductase family protein && Q9SJA7.1 RecName: Full=Probable sarcosine oxidase && PF01266:FAD dependent oxidoreductase	DAO
Os10g0341101	-1.05009	0.00698291	0.0345199	Conserved hypothetical protein && - && -	-
Os12g0128300	-2.15327	0.00698525	0.0345199	Non-protein coding transcript && - && -	-
Os03g0151500	-1.40201	0.00705322	0.0348114	Conserved hypothetical protein && - && -	-
Os01g0283600	-1.63553	0.00713967	0.035125	- && Q6K9A2.1 RecName: Full=Cinnamoyl-CoA reductase 1; Short=OsCCR1 && PF01370:NAD dependent epimerase/dehydratase family	Epimerase
Os04g0259200	-1.95518	0.00724636	0.0355577	Conserved hypothetical protein && - && -	-
Os04g0160600	-2.46532	0.00737331	0.0360514	- && - && -	-
Os01g0228500	-3.14803	0.00742615	0.0362318	Harpin-induced 1 domain containing protein && - && PF03168:Late embryogenesis abundant protein	-
Os11g0682501	-2.34159	0.00749217	0.0364811	Disease resistance protein domain containing protein && Q7XBQ9.1 RecName: Full=Disease resistance protein RGA2; AltName: Full=Blight resistance protein RPI; AltName: Full=RGA2-blb && PF00931:NB-ARC domain	NB-ARC
Os09g0451000	-1.60719	0.00751058	0.0365573	- && A2Z1W9.1 RecName: Full=1-aminocyclopropane-1-carboxylate oxidase 1; Short=ACC oxidase 1; AltName: Full=Ethylene-forming enzyme; Short=EFE && PF14226:non-haem dioxygenase in morphine synthesis N-terminal|PF03171:2OG-Fe(II) oxygenase superfamily	2OG-FeII_Oxy
Os02g0209300	-1.42611	0.00752093	0.0365943	Hypothetical conserved gene && - && -	-
Os09g0278000	-3.13159	0.00753841	0.0366392	Hypothetical conserved gene && - && PF03760:Late embryogenesis abundant (LEA) group 1	-
Os03g0332100	-1.10318	0.0076487	0.0371006	- && Q0DS59.2 RecName: Full=Cytochrome P450 714B2; AltName: Full=GA 13-oxidase 2; AltName: Full=Gibberellin 13 oxidase 2 && PF00067:Cytochrome P450	p450
Os04g0438900	-1.56406	0.00765291	0.0371142	Conserved hypothetical protein && A2ZI41.1 RecName: Full=Sialyltransferase-like protein 2 && -	-
Os12g0109150	-2.92712	0.00785938	0.0379081	- && Q9SIT5.1 RecName: Full=Cation/H(+) antiporter 15; AltName: Full=Protein CATION/H+ EXCHANGER 15; Short=AtCHX15 && -	-
Os08g0508700	-1.52008	0.00794188	0.0382228	- && O23116.1 RecName: Full=ETHYLENE INSENSITIVE 3-like 3 protein && PF04873:Ethylene insensitive 3	EIN3
Os02g0192001	-1.30883	0.00794712	0.0382411	Conserved hypothetical protein && - && -	-
Os01g0930400	-1.63519	0.00795179	0.0382529	- && Q5JK32.2 RecName: Full=Potassium transporter 5; AltName: Full=OsHAK5 && PF02705:K+ potassium transporter	K_trans
Os02g0811800	-1.40737	0.00795246	0.0382529	- && Q6K9A2.1 RecName: Full=Cinnamoyl-CoA reductase 1; Short=OsCCR1 && PF01370:NAD dependent epimerase/dehydratase family	Epimerase
Os09g0446350	-1.19403	0.00796483	0.0382917	Hypothetical conserved gene && Q940T5.1 RecName: Full=E3 ubiquitin-protein ligase RDUF2; AltName: Full=RING and DUF1117 domain-containing protein 2; Short=AtRDUF2 && PF13639:Ring finger domain	-
Os09g0526500	-1.82561	0.00797203	0.0383193	C2 calcium/lipid-binding region%2C CaLB domain containing protein && - && -	-
Os12g0154900	-1.65546	0.00803422	0.0385758	- && Q2QXJ1.1 RecName: Full=Putative germin-like protein 12-3; Flags: Precursor && PF00190:Cupin	-
Os03g0166600	-2.46863	0.0081175	0.038899	Similar to ER glycerol-phosphate acyltransferase && O80437.1 RecName: Full=Glycerol-3-phosphate 2-O-acyltransferase 6; Short=AtGPAT6; AltName: Full=Glycerol-3-phosphate acyltransferase 6 && -	-
Os05g0349800	-4.63317	0.00817695	0.0391064	- && P46520.1 RecName: Full=Embryonic abundant protein 1 && -	-
Os01g0883000	-4.09728	0.00837231	0.03989	- && O04086.1 RecName: Full=Probable receptor-like protein kinase At1g11050; Flags: Precursor && PF07714:Protein tyrosine kinase	Pkinase_Tyr
Os06g0213700	-4.7216	0.00839088	0.0399427	- && Q283L3.1 RecName: Full=Cyclin-dependent kinase inhibitor 2; AltName: Full=KIP-related protein 2 && PF02234:Cyclin-dependent kinase inhibitor|PF03552:Cellulose synthase	-
Os04g0395800	-3.55497	0.00840391	0.0399904	- && A2XSX6.1 RecName: Full=Protein TIFY 9 && PF06200:tify domain|PF09425:Divergent CCT motif	Zim
Os08g0241300	-2.72972	0.00840871	0.0400015	Similar to OSIGBa0118P15.3 protein && - && -	-
Os11g0619000	-1.74106	0.00841951	0.0400431	Hypothetical protein && - && -	-
Os01g0127400	-1.44299	0.00856003	0.040617	Protein of unknown function DUF3326 domain containing protein && P08452.2 RecName: Full=Uncharacterized lipoprotein syc1174_c; Flags: Precursor && PF11805:Protein of unknown function (DUF3326)	-
Os04g0175600	-1.09894	0.00865353	0.0410021	- && Q7XXD4.2 RecName: Full=Probable inactive methyltransferase Os04g0175900 && PF08100:Dimerisation domain|PF00891:O-methyltransferase	-
Os04g0630700	-1.23316	0.00876156	0.0414718	Similar to H0323C08.17 protein && - && PF14009:Domain of unknown function (DUF4228)	-
Os12g0161100	-2.36931	0.00884519	0.041768	- && Q9SF15.1 RecName: Full=E3 ubiquitin-protein ligase PUB24; AltName: Full=Plant U-box protein 24; AltName: Full=U-box domain-containing protein 24 && PF04564:U-box domain	U-box
Os03g0114100	-1.27709	0.00884526	0.041768	Conserved hypothetical protein && - && -	-
Os11g0493100	-2.18316	0.00885728	0.0417888	Similar to NB-ARC domain containing protein && Q7XA40.2 RecName: Full=Putative disease resistance protein RGA3; AltName: Full=Blight resistance protein B149; AltName: Full=RGA1-blb && PF00931:NB-ARC domain	NB-ARC
Os07g0422000	-1.56319	0.00900464	0.0423801	- && - && -	-
Os10g0406350	-1.04984	0.00910936	0.0427731	Hypothetical gene && Q8W1E3.2 RecName: Full=Cyclic dof factor 1; AltName: Full=Dof zinc finger protein DOF5.5; Short=AtDOF5.5 && PF02701:Dof domain, zinc finger	zf-Dof
Os08g0176633	-3.63286	0.00925181	0.0433578	Conserved hypothetical protein && - && -	-
Os02g0791300	-1.88399	0.00929255	0.0434905	- && - && -	-
Os01g0603100	-1.30248	0.00939533	0.0438757	NB-ARC domain containing protein && Q9XIF0.1 RecName: Full=Putative disease resistance protein At1g59780 && -	-
Os03g0682666	-1.34027	0.0094828	0.0442362	Hypothetical gene && - && -	-
Os04g0155200	-4.63827	0.00950551	0.0443279	Similar to OSIGBa0093M15.1 protein && - && -	-
Os03g0165266	-1.6651	0.0096623	0.0449644	- && Q9SIW2.1 RecName: Full=Protein CHROMATIN REMODELING 35; AltName: Full=Protein DEFECTIVE IN MERISTEM SILENCING 1; AltName: Full=Protein DEFECTIVE IN RNA-DIRECTED DNA METHYLATION 1 && PF00271:Helicase conserved C-terminal domain|PF00176:SNF2 family N-terminal domain	SNF2_N
Os11g0236200	-1.85031	0.00976893	0.0453657	Similar to Sucrose-phosphate synthase && - && -	-
Os08g0112900	-4.51924	0.00976901	0.0453657	- && Q9SF78.1 RecName: Full=GDSL esterase/lipase At1g71691; AltName: Full=Extracellular lipase At1g71691; Flags: Precursor && PF00657:GDSL-like Lipase/Acylhydrolase	Lipase_GDSL
Os12g0194100	-1.12597	0.00982923	0.0455976	Conserved hypothetical protein && - && -	-
Os11g0514500	-1.05572	0.00990338	0.0459015	Sorghum bicolor leucine-rich repeat-containing extracellular glycoprotein precursor && Q94AG2.2 RecName: Full=Somatic embryogenesis receptor kinase 1; Short=AtSERK1; AltName: Full=Somatic embryogenesis receptor-like kinase 1; Flags: Precursor && PF08263:Leucine rich repeat N-terminal domain	LRRNT_2
Os01g0670200	-1.06637	0.00995777	0.0461295	Non-protein coding transcript && P17801.2 RecName: Full=Putative receptor protein kinase ZmPK1; Flags: Precursor && PF00954:S-locus glycoprotein domain|PF01453:D-mannose binding lectin	B_lectin
Os08g0526700	-1.30727	0.0100027	0.0462974	Similar to UBA/UBX 33.3 kDa protein && Q499N6.2 RecName: Full=UBX domain-containing protein 1; AltName: Full=SAPK substrate protein 1 && -	-
Os04g0433000	-2.6132	0.0100464	0.0464347	Similar to H0315E07.7 protein && Q9M8J9.1 RecName: Full=BTB/POZ and MATH domain-containing protein 2; AltName: Full=Protein BTB-POZ AND MATH DOMAIN 2; Short=AtBPM2 && -	-
Os11g0670100	-2.59629	0.0100786	0.0465593	Serine-threonine/tyrosine-protein kinase domain containing protein && Q8L7E9.1 RecName: Full=Protein MID1-COMPLEMENTING ACTIVITY 1 && PF07714:Protein tyrosine kinase	Pkinase_Tyr
Os01g0819200	-1.20905	0.0101387	0.0467803	Similar to calcium lipid binding protein-like && B6ETT4.1 RecName: Full=Synaptotagmin-2; AltName: Full=NTMC2T1.2; AltName: Full=Synaptotagmin B && PF00168:C2 domain	C2
Os08g0324300	-1.15178	0.0101634	0.0468778	Transcriptional factor B3 family protein && Q6Z0D9.1 RecName: Full=B3 domain-containing protein Os08g0324300 && PF02362:B3 DNA binding domain	B3
Os10g0527900	-1.00485	0.0102326	0.0471479	Leucine-rich repeat%2C N-terminal domain containing protein && - && PF13855:Leucine rich repeat|PF08263:Leucine rich repeat N-terminal domain	LRRNT_2
Os10g0580550	-4.095	0.0102386	0.0471671	Hypothetical protein && P10978.1 RecName: Full=Retrovirus-related Pol polyprotein from transposon TNT 1-94; Includes: RecName: Full=Protease; Includes: RecName: Full=Reverse transcriptase; Includes: RecName: Full=Endonuclease && -	-
Os06g0146900	-1.47116	0.0102656	0.0472671	Hypothetical protein && - && -	-
Os03g0306400	-1.57239	0.0102742	0.0472907	- && P93648.1 RecName: Full=Lon protease homolog, mitochondrial; Flags: Precursor && -	-
Os02g0185400	-4.024	0.0102835	0.0473185	Cytochrome P450 domain containing protein && A6YIH8.1 RecName: Full=Premnaspirodiene oxygenase; Short=HPO; AltName: Full=Cytochrome P450 71D55 && -	-
Os05g0183100	-1.00205	0.0103673	0.0476034	- && Q8VWQ5.1 RecName: Full=Probable WRKY transcription factor 50; AltName: Full=WRKY DNA-binding protein 50 && PF03106:WRKY DNA -binding domain	WRKY
Os11g0105750	-1.60499	0.0104145	0.047771	Quinonprotein alcohol dehydrogenase-like domain containing protein && Q9LI74.1 RecName: Full=Protein CHUP1, chloroplastic; AltName: Full=Protein CHLOROPLAST UNUSUAL POSITIONING 1 && -	-
Os04g0475200	-4.5082	0.0104998	0.0481291	- && Q7FAZ3.1 RecName: Full=G-type lectin S-receptor-like serine/threonine-protein kinase LECRK1; Short=OsLecRK1; AltName: Full=OsRLCK134; Flags: Precursor && PF01453:D-mannose binding lectin|PF00069:Protein kinase domain	Pkinase
Os05g0140300	-4.02329	0.0105104	0.0481607	Conserved hypothetical protein && - && -	-
Os08g0156000	-1.59639	0.0105288	0.0482203	Conserved hypothetical protein && - && -	-
Os03g0161900	-1.09775	0.0106345	0.0486457	- && Q8H7Y6.2 RecName: Full=Heat stress transcription factor A-2d; AltName: Full=Heat stress transcription factor 7; Short=rHsf7; AltName: Full=Heat stress transcription factor 8; Short=OsHsf-08 && PF00447:HSF-type DNA-binding	HSF_DNA-bind
Os04g0622501	-4.0177	0.0107562	0.0491009	Hypothetical gene && - && -	-
Os01g0763200	-4.51078	0.0107947	0.0492513	- && Q9FME3.1 RecName: Full=Transcription factor TCP5 && PF03634:TCP family transcription factor	TCP
Os01g0500825	-3.57516	0.0108579	0.049506	Conserved hypothetical protein && - && -	-

## Sheet: OE VS WT CK-up
gene_id	log2FoldChange	pvalue	padj	gene_description	tf_family
Os01g0104200	7.17264	0	0	- && A0SPJ3.1 RecName: Full=NAC transcription factor NAM-A1; Short=TtNAM-A1 && PF02365:No apical meristem (NAM) protein	NAM
Os03g0339300	3.31533	1.03334e-91	3.42256e-88	- && A5H452.1 RecName: Full=Peroxidase 70; AltName: Full=Plasma membrane-bound peroxidase 2b; Short=pmPOX2b; Flags: Precursor && PF00141:Peroxidase	-
Os04g0125700	1.42185	3.60309e-80	8.67919e-77	Concanavalin A-like lectin/glucanase domain containing protein && Q9SZD5.1 RecName: Full=L-type lectin-domain containing receptor kinase V.9; Short=LecRK-V.9; Flags: Precursor && PF00139:Legume lectin domain|PF00069:Protein kinase domain	Pkinase
Os02g0198700	1.2585	8.33153e-76	1.83967e-72	- && Q9ZSP5.1 RecName: Full=Subtilisin-like protease SBT5.3; AltName: Full=Auxin-induced in root cultures protein 3; AltName: Full=Subtilase subfamily 5 member 3; Short=AtSBT5.3; AltName: Full=Subtilisin-like protease AIR3; Flags: Precursor && PF05922:Peptidase inhibitor I9|PF00082:Subtilase family|PF02225:PA domain	Peptidase_S8
Os01g0702300	1.9341	3.54457e-74	6.26136e-71	- && F4JXC5.1 RecName: Full=Subtilisin-like protease SBT5.4; AltName: Full=Subtilase subfamily 5 member 4; Short=AtSBT5.4; Flags: Precursor && PF02225:PA domain|PF00082:Subtilase family	Peptidase_S8
Os07g0281700	1.38823	1.73535e-70	2.29908e-67	- && Q6Z351.1 RecName: Full=Putative aldehyde oxidase-like protein && PF00941:FAD binding domain in molybdopterin dehydrogenase|PF03450:CO dehydrogenase flavoprotein C-terminal domain|PF02738:Molybdopterin-binding domain of aldehyde dehydrogenase|PF01799:[2Fe-2S] binding domain|PF01315:Aldehyde oxidase and xanthine dehydrogenase, a/b hammerhead domain	-
Os07g0174400	1.39123	6.58352e-70	8.30684e-67	- && - && PF14368:Probable lipid transfer	-
Os04g0453233	2.16043	2.66922e-62	2.72024e-59	Hypothetical protein && Q93Y91.1 RecName: Full=Sugar transport protein 5; AltName: Full=Hexose transporter 5 && PF00083:Sugar (and other) transporter	Sugar_tr
Os07g0110000	2.3341	5.28959e-56	4.37995e-53	Conserved hypothetical protein && - && -	-
Os10g0416800	1.61584	1.40406e-51	9.53934e-49	- && Q9SLP4.1 RecName: Full=Chitinase 1; AltName: Full=Tulip bulb chitinase-1; Short=TBC-1; Flags: Precursor && PF00704:Glycosyl hydrolases family 18	-
Os04g0554600	1.12784	4.64195e-51	3.07494e-48	- && P14009.1 RecName: Full=14 kDa proline-rich protein DC2.15; Flags: Precursor && PF14547:Hydrophobic seed protein	-
Os03g0809000	1.31987	2.25351e-50	1.32691e-47	- && F4JUF8.1 RecName: Full=Dirigent protein 15; Short=AtDIR15; Flags: Precursor && PF03018:Dirigent-like protein	-
Os11g0507200	1.03946	3.38473e-50	1.86844e-47	Similar to transferase && Q94CD1.1 RecName: Full=Omega-hydroxypalmitate O-feruloyl transferase; AltName: Full=Omega-hydroxyacid hydroxycinnamoyltransferase; AltName: Full=Protein ALIPHATIC SUBERIN FERULOYL TRANSFERASE && PF02458:Transferase family	-
Os03g0234000	3.61989	4.13578e-49	2.19172e-46	- && Q94FT8.1 RecName: Full=Non-symbiotic hemoglobin 3; AltName: Full=ORYsa GLB1c; AltName: Full=rHb3 && PF00042:Globin	-
Os01g0827300	1.70846	2.42968e-47	1.2147e-44	- && Q941X2.1 RecName: Full=Laccase-3; AltName: Full=Benzenediol:oxygen oxidoreductase 3; AltName: Full=Diphenol oxidase 3; AltName: Full=Urishiol oxidase 3; Flags: Precursor && PF07732:Multicopper oxidase|PF07731:Multicopper oxidase|PF00394:Multicopper oxidase	-
Os07g0432333	2.98056	3.10172e-44	1.30454e-41	- && - && -	-
Os05g0219900	1.15799	1.13065e-40	3.94195e-38	- && Q9FLV9.1 RecName: Full=S-type anion channel SLAH3; AltName: Full=SLAC1-homolog protein 3 && PF03595:Voltage-dependent anion channel	C4dic_mal_tran
Os12g0484600	1.37263	6.53698e-34	1.56045e-31	Nodulin-like domain containing protein && - && PF06813:Nodulin-like	-
Os03g0339400	1.19211	2.86508e-31	5.8397e-29	- && Q9FLC0.1 RecName: Full=Peroxidase 52; Short=Atperox P52; AltName: Full=ATP49; Flags: Precursor && PF00141:Peroxidase	-
Os05g0338933	1.33104	6.48281e-30	1.18466e-27	- && Q9M175.1 RecName: Full=Protein NRT1/ PTR FAMILY 2.3; Short=AtNPF2.3; AltName: Full=Probable nitrate excretion transporter 3; AltName: Full=Protein NAXT1-like 2 && -	-
Os01g0106300	1.28115	2.06967e-29	3.60791e-27	Similar to Isoflavone reductase homolog IRL (EC 1.3.1.-) && P52580.1 RecName: Full=Isoflavone reductase homolog IRL && PF05368:NmrA-like family	NmrA
Os03g0233900	1.68846	2.16816e-29	3.75489e-27	- && O04986.1 RecName: Full=Non-symbiotic hemoglobin 1; AltName: Full=ORYsa GLB1a; AltName: Full=rHb1 && PF00042:Globin	-
Os08g0298700	1.57655	3.03218e-29	5.15023e-27	- && Q39152.1 RecName: Full=Fatty acyl-CoA reductase 1 && PF03015:Male sterility protein|PF07993:Male sterility protein	NAD_binding_4
Os08g0200100	1.89902	4.96279e-29	8.2187e-27	Ribonucleotide reductase-related domain containing protein && Q6Z1I5.1 RecName: Full=Acyl-[acyl-carrier-protein] desaturase 7, chloroplastic; Flags: Precursor >A2YS76.1 RecName: Full=Acyl-[acyl-carrier-protein] desaturase 7, chloroplastic; Flags: Precursor && PF03405:Fatty acid desaturase	-
Os08g0460700	1.18317	2.04492e-27	3.15025e-25	Leucine-rich repeat 2 containing protein && - && -	-
Os12g0438600	1.07022	9.01661e-27	1.34221e-24	- && P92941.2 RecName: Full=Chloride channel protein CLC-a; Short=AtCLC-a; AltName: Full=CBS domain-containing protein CBSCLC5 && -	-
Os03g0234100	2.7027	1.29968e-26	1.92389e-24	- && Q94FT7.1 RecName: Full=Non-symbiotic hemoglobin 4; AltName: Full=ORYsa GLB1d; AltName: Full=rHb4 && PF00042:Globin	-
Os07g0689600	1.26083	4.15095e-26	5.9776e-24	- && Q0D3F2.1 RecName: Full=Nicotianamine synthase 3; AltName: Full=S-adenosyl-L-methionine:S-adenosyl-L-methionine:S-adenosyl-methionine 3-amino-3-carboxypropyltransferase 3; Short=OsNAS3 >A2YQ58.2 RecName: Full=Nicotianamine synthase 3; AltName: Full=S-adenosyl-L-methionine:S-adenosyl-L-methionine:S-adenosyl-methionine 3-amino-3-carboxypropyltransferase 3; Short=OsNAS3 && PF03059:Nicotianamine …	-
Os05g0338900	1.10766	7.05638e-26	9.84068e-24	- && Q9M173.1 RecName: Full=Protein NRT1/ PTR FAMILY 2.4; Short=AtNPF2.4; AltName: Full=Probable nitrate excretion transporter 5; AltName: Full=Protein NAXT1-like 4 && PF00854:POT family	-
Os05g0227600	1.10756	7.69636e-26	1.0677e-23	- && - && -	-
Os04g0319800	1.23319	1.0054e-25	1.36616e-23	Similar to Cytokinin-O-glucosyltransferase 2 (EC 2.4.1.-) (Zeatin O- glucosyltransferase 2) && F8WKW1.1 RecName: Full=7-deoxyloganetin glucosyltransferase; AltName: Full=Genipin glucosyltransferase; AltName: Full=UDP-glucose glucosyltransferase 2; Short=GjUGT2; AltName: Full=UDP-glycosyltransferase 85A24 && PF00201:UDP-glucoronosyl and UDP-glucosyl transferase	UDPGT
Os06g0152700	1.45626	2.93053e-25	3.86319e-23	Protein of unknown function DUF821%2C CAP10-like family protein && - && PF05686:Glycosyl transferase family 90	-
Os04g0545700	2.00592	6.82016e-25	8.77252e-23	Transferase family protein && - && PF02458:Transferase family	-
Os01g0609000	1.88387	1.24136e-24	1.57379e-22	- && Q7PC80.1 RecName: Full=ABC transporter G family member 34; Short=OsABCG34; AltName: Full=Pleiotropic drug resistance protein 10; Short=OsPDR10 && PF00005:ABC transporter|PF01061:ABC-2 type transporter|PF08370:Plant PDR ABC transporter associated|PF14510:ABC-transporter extracellular N-terminal	ABC2_membrane
Os01g0620800	1.13157	1.59417e-24	1.99249e-22	UDP-glucuronosyl/UDP-glucosyltransferase family protein && Q9AR73.1 RecName: Full=Hydroquinone glucosyltransferase; AltName: Full=Arbutin synthase && PF00201:UDP-glucoronosyl and UDP-glucosyl transferase	UDPGT
Os11g0179000	1.44826	4.19061e-24	5.0472e-22	Plant disease resistance response protein family protein && Q9SS03.1 RecName: Full=Dirigent protein 21; Short=AtDIR21; Flags: Precursor && PF03018:Dirigent-like protein	-
Os07g0511400	11.6997	4.39693e-23	4.85439e-21	Hypothetical protein && - && -	-
Os10g0162856	2.49991	1.97529e-22	2.08522e-20	- && Q8LIL0.2 RecName: Full=Bisdemethoxycurcumin synthase; AltName: Full=Curcuminoid synthase && PF00195:Chalcone and stilbene synthases, N-terminal domain|PF02797:Chalcone and stilbene synthases, C-terminal domain	Chal_sti_synt_N
Os03g0426350	11.3336	1.23895e-21	1.23881e-19	Conserved hypothetical protein && - && -	-
Os04g0494600	1.25518	1.13767e-20	1.05401e-18	Protein of unknown function DUF642 family protein && - && PF04862:Protein of unknown function (DUF642)	-
Os03g0748100	3.66529	1.6834e-20	1.53811e-18	Similar to Short-chain type dehydrogenase/reductase (EC 1.-.-.-) && Q08632.1 RecName: Full=Short-chain type dehydrogenase/reductase && PF00106:short chain dehydrogenase	adh_short
Os12g0622900	2.00095	3.47897e-20	3.08302e-18	Mov34/MPN/PAD-1 family protein && Q8W206.2 RecName: Full=COP9 signalosome complex subunit 6a; Short=AtCSN6a; Short=Signalosome subunit 6a && PF01398:JAB1/Mov34/MPN/PAD-1 ubiquitin protease	Mov34
Os05g0136200	1.01862	1.31207e-19	1.1072e-17	- && Q75L42.1 RecName: Full=CBL-interacting protein kinase 17; AltName: Full=OsCIPK17 && PF03822:NAF domain|PF00069:Protein kinase domain	Pkinase
Os02g0206700	1.64499	4.32874e-19	3.47572e-17	UDP-glucuronosyl/UDP-glucosyltransferase family protein && Q6VAA9.1 RecName: Full=UDP-glycosyltransferase 73E1 && PF00201:UDP-glucoronosyl and UDP-glucosyl transferase	UDPGT
Os12g0442800	1.00528	8.30231e-19	6.50847e-17	Similar to Sulfite oxidase (EC 1.8.3.1) (Moco containig protein AtMCP) (At-SO) (AtSOX) && Q9S850.1 RecName: Full=Sulfite oxidase; AltName: Full=Moco-containing protein AtMCP; Short=At-SO; Short=AtSOX && PF00174:Oxidoreductase molybdopterin binding domain|PF03404:Mo-co oxidoreductase dimerisation domain	-
Os09g0414900	1.05411	1.01758e-18	7.90699e-17	Similar to GASA5-like protein (Fragment) && Q6GKX7.1 RecName: Full=Gibberellin-regulated protein 12; AltName: Full=GAST1 protein homolog 12; Flags: Precursor && PF02704:Gibberellin regulated protein	-
Os04g0135400	1.11906	7.52284e-17	4.94622e-15	- && Q9FHG4.1 RecName: Full=Probable L-type lectin-domain containing receptor kinase S.7; Short=LecRK-S.7; Flags: Precursor && PF00069:Protein kinase domain	Pkinase
Os10g0148400	1.05024	7.5328e-16	4.50557e-14	- && Q0WP01.1 RecName: Full=Protein NRT1/ PTR FAMILY 5.10; Short=AtNPF5.10 && PF00854:POT family	-
Os05g0212550	3.04137	3.06599e-15	1.71754e-13	Hypothetical protein && Q8LIL0.2 RecName: Full=Bisdemethoxycurcumin synthase; AltName: Full=Curcuminoid synthase && PF00195:Chalcone and stilbene synthases, N-terminal domain|PF02797:Chalcone and stilbene synthases, C-terminal domain	Chal_sti_synt_N
Os04g0359300	1.10674	9.97143e-15	5.32687e-13	Sulfotransferase family protein && Q9M1V2.1 RecName: Full=Cytosolic sulfotransferase 5; Short=AtSOT5; AltName: Full=Flavonoid 7-sulfotransferase 3a; Short=AtST3a && PF00685:Sulfotransferase domain	Sulfotransfer_1
Os06g0522300	1.02801	1.05114e-14	5.59278e-13	- && A5H452.1 RecName: Full=Peroxidase 70; AltName: Full=Plasma membrane-bound peroxidase 2b; Short=pmPOX2b; Flags: Precursor && PF00141:Peroxidase	-
Os11g0676200	1.8863	2.09898e-14	1.07605e-12	Similar to NBS-LRR-like protein NBA2 (Fragment) && Q9LRR4.1 RecName: Full=Putative disease resistance RPP13-like protein 1 && PF00931:NB-ARC domain|PF13855:Leucine rich repeat	NB-ARC
Os07g0511301	9.21242	2.80986e-14	1.43179e-12	Hypothetical protein && - && -	-
Os04g0673300	1.00666	3.46302e-14	1.74448e-12	- && A2XYV5.1 RecName: Full=Two-component response regulator ORR6; AltName: Full=Type A response regulator 6; Short=OsRR6 && PF00072:Response regulator receiver domain	Response_reg
Os07g0142300	1.02051	4.85915e-14	2.40981e-12	Similar to Mucin-2 && - && -	-
Os06g0274800	1.04082	1.63867e-13	7.56444e-12	- && Q96519.1 RecName: Full=Peroxidase 11; Short=Atperox P11; AltName: Full=ATP23a/ATP23b; Flags: Precursor && PF00141:Peroxidase	-
Os10g0158400	3.20469	3.72687e-13	1.64859e-11	- && Q8LIL0.2 RecName: Full=Bisdemethoxycurcumin synthase; AltName: Full=Curcuminoid synthase && PF00195:Chalcone and stilbene synthases, N-terminal domain|PF02797:Chalcone and stilbene synthases, C-terminal domain	Chal_sti_synt_N
Os07g0142500	1.01382	4.21909e-13	1.86012e-11	Conserved hypothetical protein && - && -	-
Os07g0112100	1.37457	4.30526e-13	1.89496e-11	Similar to J023132I08%2C full insert sequence && Q9FF12.1 RecName: Full=Flavin-containing monooxygenase FMO GS-OX-like 9; AltName: Full=Flavin-monooxygenase glucosinolate S-oxygenase-like 9 && PF00743:Flavin-binding monooxygenase-like	FMO-like
Os07g0558100	1.91672	4.35331e-13	1.91293e-11	- && Q8GWP0.1 RecName: Full=Transcription factor MYB39; AltName: Full=Myb-related protein 39; Short=AtMYB39 && PF00249:Myb-like DNA-binding domain	Myb_DNA-binding
Os11g0674400	2.42084	5.08999e-13	2.21825e-11	Similar to NB-ARC domain containing protein%2C expressed && Q7XA39.1 RecName: Full=Putative disease resistance protein RGA4; AltName: Full=RGA4-blb && PF00931:NB-ARC domain	NB-ARC
Os10g0148700	3.05661	1.1733e-12	4.89588e-11	- && - && PF01190:Pollen proteins Ole e I like	-
Os04g0326100	1.12857	1.27832e-12	5.29243e-11	Similar to H0107B07.2 protein && F8WKW1.1 RecName: Full=7-deoxyloganetin glucosyltransferase; AltName: Full=Genipin glucosyltransferase; AltName: Full=UDP-glucose glucosyltransferase 2; Short=GjUGT2; AltName: Full=UDP-glycosyltransferase 85A24 && PF00201:UDP-glucoronosyl and UDP-glucosyl transferase	UDPGT
Os03g0105500	8.6577	1.5118e-12	6.16279e-11	Conserved hypothetical protein && - && -	-
Os10g0113100	1.0768	2.04557e-12	8.10188e-11	Aldo/keto reductase family protein && Q7G765.1 RecName: Full=Probable NAD(P)H-dependent oxidoreductase 2 && PF00248:Aldo/keto reductase family	Aldo_ket_red
Os07g0439000	2.04868	3.45811e-12	1.34157e-10	Hypothetical conserved gene && - && -	-
Os07g0468100	1.00318	1.77499e-11	6.31301e-10	- && Q10CE7.1 RecName: Full=Probable glutathione S-transferase GSTU1 && PF13417:Glutathione S-transferase, N-terminal domain|PF13410:Glutathione S-transferase, C-terminal domain	-
Os09g0468000	1.38803	2.65269e-11	9.12834e-10	Multi antimicrobial extrusion protein MatE family protein && Q9FKQ1.1 RecName: Full=Protein DETOXIFICATION 27; Short=AtDTX27; AltName: Full=Multidrug and toxic compound extrusion protein 27; Short=MATE protein 27 && PF01554:MatE	MatE
Os11g0491600	8.21591	3.64617e-11	1.2214e-09	Hypothetical conserved gene && - && -	-
Os06g0513943	3.07178	3.76181e-11	1.25696e-09	- && Q9SBK8.1 RecName: Full=Thionin; Contains: RecName: Full=Thionin; Contains: RecName: Full=Acidic protein; Flags: Precursor && -	-
Os06g0513781	3.70811	4.84443e-11	1.59854e-09	- && Q9SBK8.1 RecName: Full=Thionin; Contains: RecName: Full=Thionin; Contains: RecName: Full=Acidic protein; Flags: Precursor && -	-
Os02g0511800	1.25245	5.10489e-11	1.68239e-09	NOP5%2C N-terminal domain containing protein && - && -	-
Os09g0426500	1.02364	6.80991e-11	2.20859e-09	- && Q9M0B8.1 RecName: Full=WAT1-related protein At4g30420 && PF00892:EamA-like transporter family	DUF6
Os04g0689700	1.00956	7.59431e-11	2.43616e-09	RNA recognition motif%2C RNP-1 domain containing protein && - && -	-
Os06g0725000	1.05015	1.92823e-10	5.79279e-09	- && Q38853.1 RecName: Full=Rhodanese-like domain-containing protein 15, chloroplastic; AltName: Full=Protein DARK INDUCIBLE 1; AltName: Full=Senescence-associated protein 1; Short=AtSEN1; AltName: Full=Sulfurtransferase 15; Short=AtStr15; Flags: Precursor && PF00581:Rhodanese-like domain	Rhodanese
Os01g0229800	1.0054	8.14524e-10	2.18667e-08	Similar to Vegetative storage protein PNI288 && - && PF01048:Phosphorylase superfamily	-
Os02g0656600	1.08219	2.01124e-09	5.01806e-08	- && Q9LYD3.1 RecName: Full=Dehydration-responsive element-binding protein 3; AltName: Full=Protein TINY 2 && PF00847:AP2 domain	AP2
Os02g0252400	7.4637	2.38593e-09	5.86456e-08	- && O24463.1 RecName: Full=Dof zinc finger protein PBF; AltName: Full=Prolamin box-binding factor && PF02701:Dof domain, zinc finger	zf-Dof
Os05g0342000	1.02504	2.87464e-09	6.96884e-08	Hypothetical conserved gene && - && PF07107:Wound-induced protein WI12	-
Os07g0253100	1.19325	3.38285e-09	8.1118e-08	Conserved hypothetical protein && - && -	-
Os01g0935800	1.53354	3.65463e-09	8.72402e-08	- && C0LGI2.1 RecName: Full=Probable LRR receptor-like serine/threonine-protein kinase At1g67720; Flags: Precursor && PF07714:Protein tyrosine kinase	Pkinase_Tyr
Os08g0246700	1.06158	4.07804e-09	9.67376e-08	Hypothetical gene && - && -	-
Os09g0356000	1.08749	4.91515e-09	1.15356e-07	- && Q9FZB8.1 RecName: Full=Probable LRR receptor-like serine/threonine-protein kinase At1g51810; Flags: Precursor && PF12819:Carbohydrate-binding protein of the ER|PF07714:Protein tyrosine kinase	Pkinase_Tyr
Os04g0641700	1.11546	6.7491e-09	1.54165e-07	- && Q7X742.2 RecName: Full=Transcription factor ILI1; Short=OsILI1; AltName: Full=Basic helix-loop-helix protein 154; Short=OsbHLH154; AltName: Full=Protein INCREASED LEAF INCLINATION 1; AltName: Full=bHLH transcription factor bHLH154 >A2XY47.1 RecName: Full=Transcription factor ILI1; AltName: Full=Basic helix-loop-helix protein 154; AltName: Full=Protein INCREASED LEAF INCLINATION 1; AltName: F…	-
Os01g0156300	3.26696	1.09458e-08	2.43314e-07	- && - && PF06533:Protein of unknown function (DUF1110)	-
Os02g0483500	2.59233	1.16384e-08	2.57629e-07	- && Q940Z5.1 RecName: Full=Phenolic glucoside malonyltransferase 1 && PF02458:Transferase family	-
Os11g0644700	1.64448	1.38614e-08	3.01795e-07	- && Q67YM6.1 RecName: Full=Dirigent protein 11; Short=AtDIR11; Flags: Precursor && PF03018:Dirigent-like protein	-
Os01g0293501	1.23256	1.83278e-08	3.8665e-07	Hypothetical protein && A7QEU4.2 RecName: Full=Peroxidase 5; Flags: Precursor && PF00141:Peroxidase	-
Os01g0863800	1.20996	2.38717e-08	4.94549e-07	- && Q9FMC8.1 RecName: Full=Transcription repressor OFP13; AltName: Full=Ovate family protein 13; Short=AtOFP13 && PF04844:Transcriptional repressor, ovate	-
Os07g0538000	1.07665	2.77394e-08	5.65827e-07	Similar to hydrolase%2C hydrolyzing O-glycosyl compounds && Q9FJU9.1 RecName: Full=Glucan endo-1,3-beta-glucosidase 13; AltName: Full=(1->3)-beta-glucan endohydrolase 13; Short=(1->3)-beta-glucanase 13; AltName: Full=Beta-1,3-endoglucanase 13; Short=Beta-1,3-glucanase 13; Flags: Precursor && PF00332:Glycosyl hydrolases family 17|PF07983:X8 domain	Glyco_hydro_17
Os07g0511100	7.05436	8.24601e-08	1.56179e-06	Hypothetical protein && - && -	-
Os10g0165300	1.53426	9.23139e-08	1.7311e-06	Cytochrome P450 family protein && D1MI46.1 RecName: Full=Geraniol 8-hydroxylase; AltName: Full=Cytochrome P450 76B10; AltName: Full=Geraniol 10-hydroxylase; Short=SmG10H && PF00067:Cytochrome P450	p450
Os03g0671800	1.15458	1.66852e-07	2.96517e-06	- && Q9T072.2 RecName: Full=Transcription factor bHLH25; AltName: Full=Basic helix-loop-helix protein 25; Short=AtbHLH25; Short=bHLH 25; AltName: Full=Transcription factor EN 29; AltName: Full=bHLH transcription factor bHLH025 && PF00010:Helix-loop-helix DNA-binding domain	HLH
Os12g0139400	1.02064	1.89566e-07	3.33972e-06	- && Q2QXY3.2 RecName: Full=Two-component response regulator ORR10; AltName: Full=OsRR10; AltName: Full=OsRRA2 >B8BLZ4.1 RecName: Full=Two-component response regulator ORR10; AltName: Full=Type A response regulator 10; Short=OsRR10 && PF00072:Response regulator receiver domain	Response_reg
Os07g0141100	1.07944	1.9554e-07	3.44039e-06	- && Q8RWZ5.1 RecName: Full=G-type lectin S-receptor-like serine/threonine-protein kinase SD2-5; AltName: Full=S-domain-2 (SD2) receptor kinase 5; Short=SD2-5; Flags: Precursor && PF00069:Protein kinase domain	Pkinase
Os05g0213100	2.53929	2.56566e-07	4.42881e-06	- && Q8LIL0.2 RecName: Full=Bisdemethoxycurcumin synthase; AltName: Full=Curcuminoid synthase && PF00195:Chalcone and stilbene synthases, N-terminal domain|PF02797:Chalcone and stilbene synthases, C-terminal domain	Chal_sti_synt_N
Os12g0281300	1.34633	4.16242e-07	6.85893e-06	- && Q38834.2 RecName: Full=Disease resistance RPP13-like protein 4; AltName: Full=Disease resistance protein ZAR1; AltName: Full=Protein HOPZ-ACTIVATED RESISTANCE 1 && PF00931:NB-ARC domain|PF00085:Thioredoxin	NB-ARC
Os10g0552300	1.11372	5.22299e-07	8.41298e-06	- && Q01595.1 RecName: Full=Cortical cell-delineating protein; AltName: Full=Root-specific protein ZRP3; Flags: Precursor && PF14547:Hydrophobic seed protein	-
Os01g0312500	1.20072	5.41883e-07	8.68619e-06	- && O04886.1 RecName: Full=Pectinesterase 1; Short=PE 1; AltName: Full=Pectin methylesterase; Flags: Precursor && PF01095:Pectinesterase	-
Os04g0655000	1.86485	7.00513e-07	1.09121e-05	- && P17801.2 RecName: Full=Putative receptor protein kinase ZmPK1; Flags: Precursor && PF01453:D-mannose binding lectin|PF00069:Protein kinase domain|PF00024:PAN domain|PF00954:S-locus glycoprotein domain	Pkinase
Os11g0278300	1.28132	8.14336e-07	1.25087e-05	Hypothetical conserved gene && Q9SD53.1 RecName: Full=UPF0481 protein At3g47200 && PF03140:Plant protein of unknown function	-
Os06g0513862	2.96478	8.36483e-07	1.28191e-05	- && Q9SBK8.1 RecName: Full=Thionin; Contains: RecName: Full=Thionin; Contains: RecName: Full=Acidic protein; Flags: Precursor && -	-
Os12g0439201	1.9568	9.97671e-07	1.50286e-05	Hypothetical gene && - && -	-
Os10g0109900	1.74504	1.05236e-06	1.57095e-05	- && Q93Z20.1 RecName: Full=Protein NRT1/ PTR FAMILY 8.5; Short=AtNPF8.5; AltName: Full=Peptide transporter PTR6 && PF00854:POT family	-
Os05g0502000	1.06505	1.05463e-06	1.57344e-05	- && Q94AS9.2 RecName: Full=Cyclic nucleotide-gated ion channel 4; Short=AtCNGC4; AltName: Full=Cyclic nucleotide- and calmodulin-regulated ion channel 4; Short=AtHLM1 && PF00520:Ion transport protein|PF00027:Cyclic nucleotide-binding domain	Ion_trans
Os05g0212900	2.46277	1.07567e-06	1.60034e-05	- && Q8LIL0.2 RecName: Full=Bisdemethoxycurcumin synthase; AltName: Full=Curcuminoid synthase && PF02797:Chalcone and stilbene synthases, C-terminal domain|PF00195:Chalcone and stilbene synthases, N-terminal domain	Chal_sti_synt_N
Os07g0440100	6.26114	1.5872e-06	2.26962e-05	Conserved hypothetical protein && - && -	-
Os07g0252800	1.04495	1.91692e-06	2.69029e-05	Conserved hypothetical protein && - && -	-
Os11g0677050	3.27237	2.27507e-06	3.13971e-05	Non-protein coding transcript && Q9LRR5.1 RecName: Full=Putative disease resistance protein At3g14460 && -	-
Os03g0220100	1.5786	2.6476e-06	3.59393e-05	- && Q9XF43.1 RecName: Full=3-ketoacyl-CoA synthase 6; Short=KCS-6; AltName: Full=Cuticular protein 1; AltName: Full=Eceriferum 6; AltName: Full=Very long-chain fatty acid condensing enzyme 6; Short=VLCFA condensing enzyme 6 && PF08541:3-Oxoacyl-[acyl-carrier-protein (ACP)] synthase III C terminal|PF08392:FAE1/Type III polyketide synthase-like protein	-
Os04g0212700	1.59054	4.02767e-06	5.23913e-05	Similar to Histone H2A && Q75L11.2 RecName: Full=Probable histone H2A.6 >A2XZN0.2 RecName: Full=Probable histone H2A.6 && -	-
Os06g0176300	1.20634	4.15023e-06	5.37219e-05	2OG-Fe(II) oxygenase domain containing protein && Q39224.1 RecName: Full=Protein SRG1; Short=AtSRG1; AltName: Full=Protein SENESCENCE-RELATED GENE 1 && PF03171:2OG-Fe(II) oxygenase superfamily|PF14226:non-haem dioxygenase in morphine synthesis N-terminal	2OG-FeII_Oxy
Os06g0141400	6.43043	5.32724e-06	6.70893e-05	Similar to Early nodulin && - && -	-
Os01g0315600	1.29383	5.67631e-06	7.0879e-05	Similar to Monoglyceride lipase && - && PF12146:Serine aminopeptidase, S33	-
Os12g0637000	1.39982	6.1577e-06	7.63146e-05	- && Q9SDZ9.1 RecName: Full=Purple acid phosphatase 2; AltName: Full=Manganese(II) purple acid phosphatase 2; Flags: Precursor && PF14008:Iron/zinc purple acid phosphatase-like protein C|PF16656:Purple acid Phosphatase, N-terminal domain|PF00149:Calcineurin-like phosphoesterase	Metallophos
Os10g0404300	2.60769	1.0585e-05	0.000123773	- && A2Z730.1 RecName: Full=Transcription factor ILI7; AltName: Full=Basic helix-loop-helix protein 173; AltName: Full=Protein INCREASED LEAF INCLINATION 7; AltName: Full=bHLH transcription factor bHLH173 && -	-
Os10g0552200	1.31568	1.17632e-05	0.000135538	- && Q01595.1 RecName: Full=Cortical cell-delineating protein; AltName: Full=Root-specific protein ZRP3; Flags: Precursor && PF14547:Hydrophobic seed protein	-
Os07g0109100	1.37104	1.21773e-05	0.00013968	Protein of unknown function DUF594 family protein && - && PF04578:Protein of unknown function, DUF594|PF13968:Domain of unknown function (DUF4220)	-
Os11g0677000	2.41423	1.66434e-05	0.000184906	Similar to NB-ARC domain containing protein%2C expressed && Q9LRR5.1 RecName: Full=Putative disease resistance protein At3g14460 && -	-
Os05g0458500	5.23853	2.30581e-05	0.000246657	- && P0DKK6.1 RecName: Full=Laccase-13; AltName: Full=Benzenediol:oxygen oxidoreductase 13; AltName: Full=Diphenol oxidase 13; AltName: Full=Urishiol oxidase 13; Flags: Precursor >B9FJH4.2 RecName: Full=Laccase-12; AltName: Full=Benzenediol:oxygen oxidoreductase 12; AltName: Full=Diphenol oxidase 12; AltName: Full=Urishiol oxidase 12; Flags: Precursor && PF00394:Multicopper oxidase|PF07731:Multic…	-
Os02g0642200	1.08862	2.52534e-05	0.000267335	- && - && PF03766:Remorin, N-terminal region|PF03763:Remorin, C-terminal region	-
Os01g0315700	1.02471	2.99564e-05	0.000309456	Similar to Monoglyceride lipase && - && -	-
Os12g0594600	1.25428	3.16063e-05	0.000324602	BTB/POZ fold domain containing protein && - && PF01466:Skp1 family, dimerisation domain	Skp1
Os04g0153000	6.00128	3.46675e-05	0.000352488	Similar to OSIGBa0147M20.4 protein && - && PF04578:Protein of unknown function, DUF594|PF13968:Domain of unknown function (DUF4220)	-
Os07g0490100	4.25893	3.82267e-05	0.000384837	- && U3U992.1 RecName: Full=7-deoxyloganetic acid glucosyltransferase; AltName: Full=UDP-glucose glucosyltransferase 8; Short=CrUGT8; AltName: Full=UDP-glycosyltransferase 709C2 && PF00201:UDP-glucoronosyl and UDP-glucosyl transferase	UDPGT
Os11g0213000	1.01789	4.63495e-05	0.000456043	- && O65405.2 RecName: Full=Cysteine-rich receptor-like protein kinase 28; Short=Cysteine-rich RLK28; Flags: Precursor && -	-
Os04g0456200	1.96604	5.01476e-05	0.000487797	Similar to H0523F07.6 protein && O65660.1 RecName: Full=PLAT domain-containing protein 1; Short=AtPLAT1; Short=PLAT domain protein 1; Flags: Precursor && PF01477:PLAT/LH2 domain	-
Os05g0501001	4.85299	5.07785e-05	0.000493391	Hypothetical gene && - && -	-
Os12g0528801	1.05942	5.88879e-05	0.000563508	Hypothetical gene && - && -	-
Os11g0152025	1.36266	6.08062e-05	0.000580188	Conserved hypothetical protein && - && -	-
Os03g0819400	1.1488	6.32523e-05	0.000600501	- && Q58FZ0.1 RecName: Full=Protein SODIUM POTASSIUM ROOT DEFECTIVE 2; Short=NaKR2; AltName: Full=Heavy metal-associated plant protein 3; Short=AtHPP03 && PF00403:Heavy-metal-associated domain	HMA
Os11g0676100	1.45706	7.46347e-05	0.000694381	Similar to NB-ARC domain containing protein%2C expressed && Q38834.2 RecName: Full=Disease resistance RPP13-like protein 4; AltName: Full=Disease resistance protein ZAR1; AltName: Full=Protein HOPZ-ACTIVATED RESISTANCE 1 && PF00931:NB-ARC domain	NB-ARC
Os01g0197700	1.16763	7.59649e-05	0.000705024	- && Q4ADV8.1 RecName: Full=Cytokinin dehydrogenase 2; AltName: Full=Cytokinin oxidase 2; Short=OsCKX2; AltName: Full=QTL grain number 1a; Short=Gn1a; Flags: Precursor && PF09265:Cytokinin dehydrogenase 1, FAD and cytokinin binding|PF01565:FAD binding domain	FAD_binding_4
Os11g0604900	1.03191	7.79838e-05	0.000721383	Similar to NB-ARC domain containing protein && Q9M667.2 RecName: Full=Disease resistance protein RPP13; AltName: Full=Resistance to Peronospora parasitica protein 13 && PF00931:NB-ARC domain	NB-ARC
Os07g0109700	1.05272	8.16929e-05	0.000749262	Conserved hypothetical protein && - && -	-
Os08g0358050	2.91014	8.32148e-05	0.000760063	Non-protein coding transcript && - && -	-
Os04g0453300	2.62831	0.00010841	0.000962646	Similar to H0505F09.5 protein && Q93Y91.1 RecName: Full=Sugar transport protein 5; AltName: Full=Hexose transporter 5 && PF00083:Sugar (and other) transporter	Sugar_tr
Os12g0210500	1.07945	0.000111664	0.000988561	Conserved hypothetical protein && - && -	-
Os04g0223500	1.13754	0.000118118	0.0010391	Dimethylaniline monooxygenase%2C N-oxide-forming domain containing protein && Q9LMA1.1 RecName: Full=Probable flavin-containing monooxygenase 1 && PF00743:Flavin-binding monooxygenase-like	FMO-like
Os06g0348800	3.47673	0.000133181	0.00115436	- && Q5Z5I4.1 RecName: Full=Probable transcription factor GLK1; AltName: Full=Golden2-like protein 1; Short=OsGLK1 && PF00249:Myb-like DNA-binding domain	Myb_DNA-binding
Os12g0629300	1.58788	0.00014276	0.00122339	Similar to Thaumatin-like protein && P31110.1 RecName: Full=Thaumatin-like protein; Flags: Precursor && PF00314:Thaumatin family	Thaumatin
Os11g0304050	1.14145	0.000145922	0.00124605	Winged helix repressor DNA-binding domain containing protein && Q53QK0.1 RecName: Full=Flavonoid O-methyltransferase-like protein Os11g0303600 && PF00891:O-methyltransferase|PF08100:Dimerisation domain	-
Os02g0587300	2.83252	0.000205537	0.00167727	Conserved hypothetical protein && - && -	-
Os02g0565500	1.5397	0.00020659	0.00168276	- && P93749.1 RecName: Full=Probable protein kinase At2g41970 && PF07714:Protein tyrosine kinase	Pkinase_Tyr
Os01g0872650	1.02443	0.000289297	0.00225921	Non-protein coding transcript && - && -	-
Os12g0148500	1.01326	0.000310126	0.00240065	Non-protein coding transcript && - && -	-
Os01g0179600	3.94925	0.000320195	0.00246849	- && F8WKW0.1 RecName: Full=Crocetin glucosyltransferase, chloroplastic; AltName: Full=UDP-glucose glucosyltransferase 1; Short=GjUGT1; AltName: Full=UDP-glycosyltransferase 75L6; Flags: Precursor && PF00201:UDP-glucoronosyl and UDP-glucosyl transferase	UDPGT
Os10g0477900	1.57907	0.000323702	0.00249046	Similar to NAD dependent epimerase/dehydratase family protein%2C expressed && D7U6G6.1 RecName: Full=Anthocyanidin reductase ((2S)-flavan-3-ol-forming); Short=VvANR && PF01073:3-beta hydroxysteroid dehydrogenase/isomerase family	-
Os01g0969700	1.10299	0.000336087	0.00257081	Protein kinase-like domain containing protein && - && -	-
Os10g0380800	2.48101	0.000351953	0.00267725	- && P54769.1 RecName: Full=Tyrosine/DOPA decarboxylase 2; Includes: RecName: Full=DOPA decarboxylase; Short=DDC; Includes: RecName: Full=Tyrosine decarboxylase [Papaver somniferum] && PF00282:Pyridoxal-dependent decarboxylase conserved domain	-
Os04g0651000	1.08338	0.000375711	0.00283818	- && A7NY33.1 RecName: Full=Peroxidase 4; Flags: Precursor && PF00141:Peroxidase	-
Os08g0402001	2.78327	0.000390269	0.00293444	Hypothetical conserved gene && - && PF05553:Cotton fibre expressed protein	-
Os02g0678200	1.28713	0.000395329	0.00296659	- && Q6EPQ3.1 RecName: Full=SPX domain-containing membrane protein Os02g45520 >A2X8A7.2 RecName: Full=SPX domain-containing membrane protein OsI_08463 && PF07690:Major Facilitator Superfamily|PF03105:SPX domain	MFS_1
Os03g0229100	1.50152	0.000505502	0.00368481	- && Q1PF16.1 RecName: Full=Transcription factor bHLH19; AltName: Full=Basic helix-loop-helix protein 19; Short=AtbHLH19; Short=bHLH 19; AltName: Full=Transcription factor EN 26; AltName: Full=bHLH transcription factor bHLH019 && PF00010:Helix-loop-helix DNA-binding domain	HLH
Os05g0503650	1.04845	0.000532651	0.0038543	Non-protein coding transcript && - && -	-
Os02g0219000	1.08705	0.000559334	0.00402298	Interferon-related developmental regulator domain containing protein && - && PF05004:Interferon-related developmental regulator (IFRD)	-
Os01g0943000	1.83244	0.00057614	0.00412149	Hypothetical conserved gene && - && -	-
Os04g0422000	1.11878	0.000588304	0.00419143	- && Q5M755.1 RecName: Full=Probable plastid-lipid-associated protein 7, chloroplastic; AltName: Full=Fibrillin-5; Flags: Precursor && PF04755:PAP_fibrillin	-
Os06g0513050	3.48209	0.000826031	0.00563671	- && Q9SBK8.1 RecName: Full=Thionin; Contains: RecName: Full=Thionin; Contains: RecName: Full=Acidic protein; Flags: Precursor && -	-
Os02g0601500	2.6391	0.00103292	0.00684063	- && A3A871.1 RecName: Full=Ent-isokaurene C2-hydroxylase; AltName: Full=Cytochrome P450 71Z6 && -	-
Os11g0673600	1.27199	0.00115854	0.00752866	- && Q9LRR5.1 RecName: Full=Putative disease resistance protein At3g14460 && -	-
Os05g0339300	1.30263	0.00124922	0.00802828	Conserved hypothetical protein && - && -	-
Os03g0181400	4.17364	0.00141889	0.00895576	Similar to ubiquitin thiolesterase && - && PF11955:Plant organelle RNA recognition domain	-
Os12g0634400	1.4404	0.00144541	0.00910555	Conserved hypothetical protein && - && -	-
Os01g0785400	1.01183	0.00145889	0.00916891	- && Q8LQM5.1 RecName: Full=Probable indole-3-acetic acid-amido synthetase GH3.1; AltName: Full=Auxin-responsive GH3-like protein 1; Short=OsGH3-1 && PF03321:GH3 auxin-responsive promoter	-
Os03g0688000	5.24954	0.00149662	0.00936487	Hypothetical conserved gene && - && PF00161:Ribosome inactivating protein	-
Os08g0173700	1.08471	0.00149678	0.00936487	- && Q3E703.1 RecName: Full=Ethylene-responsive transcription factor ERF088 && PF00847:AP2 domain	AP2
Os01g0595201	1.11358	0.00157612	0.00978271	- && Q58FZ0.1 RecName: Full=Protein SODIUM POTASSIUM ROOT DEFECTIVE 2; Short=NaKR2; AltName: Full=Heavy metal-associated plant protein 3; Short=AtHPP03 && PF00403:Heavy-metal-associated domain	HMA
Os03g0142500	1.22957	0.00159087	0.0098604	- && Q61703.1 RecName: Full=Inter-alpha-trypsin inhibitor heavy chain H2; Short=ITI heavy chain H2; Short=ITI-HC2; Short=Inter-alpha-inhibitor heavy chain 2; Flags: Precursor && PF14624:VWA / Hh protein intein-like|PF00092:von Willebrand factor type A domain|PF17123:RING-like zinc finger	VWA
Os10g0380100	1.48379	0.00207947	0.0123708	- && Q8LMI4.1 RecName: Full=Tryptamine hydroxycinnamoyltransferase 2; Short=OsTHT2 && PF02458:Transferase family	-
Os05g0296200	5.04228	0.00222809	0.0131458	Conserved hypothetical protein && - && -	-
Os10g0525200	5.04676	0.00230857	0.0135378	Cytochrome P450 family protein && Q50EK3.1 RecName: Full=Cytochrome P450 704C1; AltName: Full=Cytochrome P450 CYPD [Pinus taeda] && PF00067:Cytochrome P450	p450
Os02g0695200	1.08656	0.00245912	0.0142987	- && P20024.1 RecName: Full=Myb-related protein Zm1 && PF00249:Myb-like DNA-binding domain	Myb_DNA-binding
Os01g0869750	5.04349	0.00270028	0.0154401	Conserved hypothetical protein && - && -	-
Os03g0263000	1.07934	0.00336841	0.0185673	- && Q9SFE4.1 RecName: Full=Ethylene-responsive transcription factor ERF012 && PF00847:AP2 domain	AP2
Os07g0580700	1.32348	0.00349542	0.0191478	Integrin alpha chain%2C C-terminal cytoplasmic region%2C conserved site domain containing protein && - && PF11145:Protein of unknown function (DUF2921)	-
Os04g0127800	1.74125	0.00366491	0.019875	- && F4I171.1 RecName: Full=Mediator of RNA polymerase II transcription subunit 15a && -	-
Os03g0579900	2.12963	0.00431374	0.0227782	Similar to NB-ARC domain containing protein && - && -	-
Os02g0616800	1.08699	0.00441733	0.023205	Ribosome-inactivating protein domain containing protein && - && -	-
Os02g0550800	1.42127	0.00473997	0.0246603	- && Q69T29.1 RecName: Full=Ammonium transporter 3 member 3; Short=OsAMT3;3 && PF00909:Ammonium Transporter Family	Ammonium_transp
Os12g0189300	1.95995	0.00478512	0.024861	Pyruvate/Phosphoenolpyruvate kinase%2C catalytic core domain containing protein && O49290.2 RecName: Full=Carboxyvinyl-carboxyphosphonate phosphorylmutase, chloroplastic; AltName: Full=Carboxyphosphonoenolpyruvate phosphonomutase; Short=CPEP phosphonomutase; Flags: Precursor && -	-
Os07g0634000	1.05686	0.0047997	0.0249075	- && - && PF09335:SNARE associated Golgi protein	-
Os06g0254300	1.19081	0.00494385	0.0255112	Similar to EF-hand calcium bining protein && Q9CAB7.1 RecName: Full=Probable peroxygenase 4; Short=AtPXG4; AltName: Full=Caleosin-4 && PF05042:Caleosin related protein	-
Os02g0214400	1.16722	0.00496548	0.0256073	- && P40973.1 RecName: Full=Pectate lyase; Flags: Precursor [Lilium longiflorum] && PF00544:Pectate lyase|PF04431:Pectate lyase, N terminus	-
Os01g0660700	1.02111	0.00509369	0.0261819	- && - && PF03478:Protein of unknown function (DUF295)	DUF295
Os01g0192550	1.30656	0.0055826	0.0282079	Conserved hypothetical protein && - && -	-
Os12g0516800	1.35671	0.00564884	0.0284527	- && F4K5L5.1 RecName: Full=Protein trichome birefringence-like 16 && -	-
Os02g0797200	1.06315	0.0060278	0.0299941	- && P51425.1 RecName: Full=60S ribosomal protein L39 >P51426.2 RecName: Full=60S ribosomal protein L39-2 >Q6KAJ8.2 RecName: Full=60S ribosomal protein L39-1 && -	-
Os05g0506800	1.59805	0.00610318	0.0303179	- && Q9FXJ1.1 RecName: Full=GDSL esterase/lipase At1g28570; AltName: Full=Extracellular lipase At1g28570; Flags: Precursor && PF00657:GDSL-like Lipase/Acylhydrolase	Lipase_GDSL
Os07g0431160	4.74864	0.00628217	0.0309633	Similar to Thionin-like peptide && - && -	-
Os04g0589800	1.2225	0.00650893	0.0318852	- && - && PF03760:Late embryogenesis abundant (LEA) group 1	-
Os11g0231200	4.74022	0.00652776	0.031961	- && Q53MD1.1 RecName: Full=Putative serpin-Z6C; AltName: Full=OrysaZ6c && PF00079:Serpin (serine protease inhibitor)	Serpin
Os03g0739700	1.04617	0.00673498	0.0326866	Uncharacterised protein family UPF0114 domain containing protein && - && PF03350:Uncharacterized protein family, UPF0114	-
Os08g0240000	1.11866	0.00702802	0.03384	Similar to STF-1 (Fragment) && P52836.2 RecName: Full=Flavonol 3-sulfotransferase; Short=F3-ST && PF00685:Sulfotransferase domain	Sulfotransfer_1
Os08g0102000	1.28299	0.00758742	0.03601	- && Q6Z1Y6.1 RecName: Full=Serotonin N-acetyltransferase 2, chloroplastic; Short=OsSNAT2; Flags: Precursor && PF00583:Acetyltransferase (GNAT) family	Acetyltransf_1
Os10g0191100	1.34191	0.00765288	0.0362234	- && - && PF14368:Probable lipid transfer	-
Os05g0552700	1.11398	0.00766317	0.0362591	- && Q66PF4.1 RecName: Full=Cinnamate beta-D-glucosyltransferase; AltName: Full=UDP-glucose:cinnamate glucosyltransferase; Short=FaGT2 && PF00201:UDP-glucoronosyl and UDP-glucosyl transferase	UDPGT
Os12g0626200	1.288	0.0077444	0.0365326	- && - && PF02519:Auxin responsive protein	Auxin_inducible
Os11g0515700	4.24959	0.00800619	0.0376001	Non-protein coding transcript && - && -	-
Os05g0100100	1.18044	0.00870331	0.0402323	Similar to cDNA clone:006-204-G09%2C full insert sequence && - && -	-
Os05g0179900	1.30013	0.00884987	0.040718	Conserved hypothetical protein && O07015.1 RecName: Full=Sigma factor SigB regulation protein RsbQ && PF00561:alpha/beta hydrolase fold	Abhydrolase_1
Os02g0783000	4.63683	0.0089548	0.0411722	- && Q9LYT5.1 RecName: Full=Probable pectinesterase/pectinesterase inhibitor 35; Includes: RecName: Full=Pectinesterase inhibitor 35; AltName: Full=Pectin methylesterase inhibitor 35; Includes: RecName: Full=Pectinesterase 35; Short=PE 35; AltName: Full=Pectin methylesterase 35; Short=AtPME35; Flags: Precursor && PF04043:Plant invertase/pectin methylesterase inhibitor|PF01095:Pectinesterase	-
Os07g0118250	1.2588	0.00897906	0.0412551	Protein of unknown function DUF538 family protein && - && PF04398:Protein of unknown function, DUF538	-
Os08g0254300	2.11342	0.0093828	0.0428058	Similar to OSIGBa0112M24.2 protein && - && PF06813:Nodulin-like	-
Os01g0300000	4.66366	0.0101608	0.0457749	- && - && PF01612:3'-5' exonuclease	3_5_exonuc
Os04g0429500	4.1629	0.0102933	0.0462587	- && Q7XUT9.3 RecName: Full=Cellulose synthase-like protein H2; AltName: Full=OsCslH2 && PF03552:Cellulose synthase	-
Os10g0557700	1.17337	0.0105484	0.0471812	Conserved hypothetical protein && - && -	-
Os03g0422600	2.75369	0.0106077	0.0473872	Similar to Progesterone 5-beta-reductase && Q6PQJ9.1 RecName: Full=3-oxo-Delta(4,5)-steroid 5-beta-reductase; AltName: Full=Delta(4)-3-oxosteroid 5-beta-reductase; AltName: Full=Delta-4,5-steroid 5-beta-reductase; Short=At5beta-StR; AltName: Full=Progesterone 5-beta-reductase; Short=5beta-POR && -	-
Os10g0419600	1.30379	0.0106547	0.0475521	- && Q9M7I7.1 RecName: Full=Chlorophyllase-2, chloroplastic; Short=AtCLH2; AltName: Full=Chlorophyll-chlorophyllido hydrolase 2; Short=Chlase 2; Flags: Precursor && PF12740:Chlorophyllase enzyme	-
Os10g0515400	1.2271	0.0108536	0.0482692	Similar to Transposon protein && Q42602.2 RecName: Full=Cytochrome P450 89A2; AltName: Full=ATH 6-1; AltName: Full=CYPLXXXIX && PF00067:Cytochrome P450	p450
Os01g0225500	1.34182	0.0110746	0.0490392	Similar to 3-methyl-2-oxobutanoate hydroxymethyltransferase && Q9AWZ7.1 RecName: Full=3-methyl-2-oxobutanoate hydroxymethyltransferase 2, mitochondrial; AltName: Full=Ketopantoate hydroxymethyltransferase 2; Flags: Precursor && PF02548:Ketopantoate hydroxymethyltransferase	-

## Sheet: OE VS WT CK-down
gene_id	log2FoldChange	pvalue	padj	gene_description	tf_family
Os09g0362800	-2.47865	1.19851e-184	1.58785e-180	Hypothetical conserved gene && Q6K4E7.1 RecName: Full=Aminopeptidase M1-D; AltName: Full=Alpha-aminoacylpeptide hydrolase && -	-
Os05g0531200	-2.77749	3.68133e-151	3.25147e-147	Pollen Ole e 1 allergen and extensin domain containing protein && - && PF01190:Pollen proteins Ole e I like	-
Os02g0755900	-3.22449	2.06633e-112	1.36879e-108	- && F8WKW1.1 RecName: Full=7-deoxyloganetin glucosyltransferase; AltName: Full=Genipin glucosyltransferase; AltName: Full=UDP-glucose glucosyltransferase 2; Short=GjUGT2; AltName: Full=UDP-glycosyltransferase 85A24 && PF00201:UDP-glucoronosyl and UDP-glucosyl transferase	UDPGT
Os10g0334500	-1.91505	2.42758e-110	1.28647e-106	Similar to Dirigent-like protein%2C expressed && - && PF03018:Dirigent-like protein	-
Os10g0416500	-5.31911	1.18129e-107	5.21676e-104	- && Q9SLP4.1 RecName: Full=Chitinase 1; AltName: Full=Tulip bulb chitinase-1; Short=TBC-1; Flags: Precursor && PF00704:Glycosyl hydrolases family 18	-
Os11g0591800	-2.00226	1.06341e-102	4.02532e-99	- && P28814.1 RecName: Full=Barwin && PF00967:Barwin family	-
Os01g0974200	-2.19739	5.90997e-89	1.73996e-85	- && Q5JM82.1 RecName: Full=Metallothionein-like protein 2B; AltName: Full=Class I metallothionein-like protein 2B; AltName: Full=OsMT-I-2b; AltName: Full=OsMT2c && -	-
Os12g0555000	-2.59854	4.67412e-84	1.2385e-80	- && - && PF10604:Polyketide cyclase / dehydrase and lipid transport	-
Os04g0468600	-2.01369	1.24393e-75	2.53542e-72	Hypothetical conserved gene && - && -	-
Os01g0563000	-1.66404	2.48743e-74	4.70781e-71	- && Q43207.1 RecName: Full=70 kDa peptidyl-prolyl isomerase; AltName: Full=Peptidyl-prolyl cis-trans isomerase; Short=PPIase; AltName: Full=Rotamase && PF00254:FKBP-type peptidyl-prolyl cis-trans isomerase	FKBP_C
Os01g0916100	-1.40722	3.52738e-73	5.84156e-70	Similar to loricrin && - && -	-
Os05g0111300	-3.24343	1.25975e-72	1.9635e-69	- && A2XZL0.1 RecName: Full=Metallothionein-like protein 2C; AltName: Full=Class I metallothionein-like protein 2C; AltName: Full=OsMT-I-2c; AltName: Full=OsMT2b >A3AZ88.1 RecName: Full=Metallothionein-like protein 2C; AltName: Full=Class I metallothionein-like protein 2C; AltName: Full=OsMT-I-2c; AltName: Full=OsMT2b && -	-
Os04g0600300	-2.49603	5.85886e-71	8.62457e-68	- && O23913.1 RecName: Full=Ubiquinol oxidase 1b, mitochondrial; AltName: Full=Alternative oxidase 1b; Flags: Precursor && PF01786:Alternative oxidase	AOX
Os12g0467300	-1.74972	7.672e-71	1.06992e-67	NB-ARC domain containing protein && Q9STE7.1 RecName: Full=Putative disease resistance RPP13-like protein 3 && PF00931:NB-ARC domain	NB-ARC
Os07g0677200	-1.6878	2.78418e-68	3.35329e-65	- && A2YPX3.2 RecName: Full=Peroxidase 2; Flags: Precursor && PF00141:Peroxidase	-
Os12g0476200	-1.54641	8.04556e-66	9.26884e-63	- && Q2QR07.1 RecName: Full=Bidirectional sugar transporter SWEET13; Short=OsSWEET13 && PF03083:Sugar efflux transporter for intercellular exchange	-
Os02g0649800	-3.22815	6.41833e-63	7.08611e-60	Similar to Cytochrome B5 homolog (Fragment) && Q42342.2 RecName: Full=Cytochrome b5 isoform E; Short=AtCb5-E; AltName: Full=Cytochrome b5 isoform 1; AltName: Full=Cytochrome b5 isoform A; Short=AtCb5-A && PF00173:Cytochrome b5-like Heme/Steroid binding domain	-
Os05g0477900	-3.83437	1.19859e-62	1.27036e-59	- && Q9M5X7.1 RecName: Full=Non-specific lipid-transfer protein; Short=LTP; AltName: Allergen=Mal d 3; Flags: Precursor && -	-
Os08g0462900	-2.19052	2.11405e-59	2.07467e-56	Protein of unknown function DUF716 family protein && - && PF04819:Family of unknown function (DUF716)	-
Os03g0401100	-1.41408	6.92388e-58	6.55222e-55	Similar to Protein kinase domain containing protein%2C expressed && Q05609.1 RecName: Full=Serine/threonine-protein kinase CTR1; AltName: Full=Protein CONSTITUTIVE TRIPLE RESPONSE1 && -	-
Os05g0550300	-1.34085	1.28939e-57	1.1781e-54	- && A2XBN5.2 RecName: Full=Non-specific lipid-transfer protein 2; Short=nsLTP2; AltName: Full=7 kDa lipid transfer protein; Flags: Precursor && -	-
Os08g0391000	-3.80052	4.83818e-57	4.27324e-54	Hypothetical protein && Q84TC2.1 RecName: Full=DIBOA-glucoside dioxygenase BX6; AltName: Full=2,4-dihydroxy-1,4-benzoxazin-3-one-glucoside dioxygenase; AltName: Full=2-oxoglutarate-dependent dioxygenase BX6; AltName: Full=Protein BENZOXAZINONE SYNTHESIS 6 && PF14226:non-haem dioxygenase in morphine synthesis N-terminal|PF03171:2OG-Fe(II) oxygenase superfamily	2OG-FeII_Oxy
Os07g0142700	-3.89377	1.05806e-56	9.04364e-54	Transferase family protein && Q9SND9.1 RecName: Full=Uncharacterized acetyltransferase At3g50280 && PF02458:Transferase family	-
Os01g0307686	-2.75018	4.91295e-55	3.9448e-52	Similar to embryonic abundant protein-like && Q55EX9.2 RecName: Full=Putative methyltransferase DDB_G0268948 && -	-
Os09g0511600	-2.26881	2.67469e-54	2.08445e-51	- && B7F7K7.1 RecName: Full=Beta-glucosidase 31; Short=Os9bglu31; Flags: Precursor && PF00232:Glycosyl hydrolase family 1	Glyco_hydro_1
Os01g0227200	-2.69816	2.25847e-53	1.70979e-50	Similar to Somatic embryogenesis receptor kinase-like protein && Q9LV48.1 RecName: Full=Proline-rich receptor-like protein kinase PERK1; AltName: Full=Proline-rich extensin-like receptor kinase 1; Short=AtPERK1 && PF07714:Protein tyrosine kinase	Pkinase_Tyr
Os05g0188100	-1.3823	6.91691e-53	5.09104e-50	Conserved hypothetical protein && - && -	-
Os05g0554000	-1.41603	2.65213e-52	1.89928e-49	- && Q9C994.1 RecName: Full=Protein DETOXIFICATION 14; Short=AtDTX14; AltName: Full=Multidrug and toxic compound extrusion protein 14; Short=MATE protein 14 && PF01554:MatE	MatE
Os03g0322200	-1.59462	3.70537e-52	2.58371e-49	Similar to serine-rich protein-related && - && -	-
Os01g0348900	-1.47329	5.04737e-51	3.26196e-48	- && Q0JMY8.1 RecName: Full=Salt stress-induced protein; Short=Salt protein; AltName: Full=Protein lectin-like; AltName: Full=Protein mannose-binding lectin && PF01419:Jacalin-like lectin domain	-
Os08g0465800	-1.75554	1.37436e-50	8.6706e-48	- && Q42521.2 RecName: Full=Glutamate decarboxylase 1; Short=GAD 1 && PF00282:Pyridoxal-dependent decarboxylase conserved domain	-
Os04g0227500	-1.57719	1.50187e-50	9.25464e-48	DSBA oxidoreductase family protein && - && PF13462:Thioredoxin	-
Os05g0114700	-1.20631	2.01448e-50	1.21313e-47	Myb-type HTH DNA-binding domain domain containing protein && Q4JL76.1 RecName: Full=Myb-related protein MYBAS2 && -	-
Os01g0588100	-1.24517	2.71251e-50	1.56246e-47	Similar to Hypersensitive-induced response protein && Q9FM19.1 RecName: Full=Hypersensitive-induced response protein 1; Short=AtHIR1 && PF01145:SPFH domain / Band 7 family	-
Os10g0490800	-1.48484	3.27984e-50	1.84906e-47	Similar to Secretory protein && - && PF04450:Peptidase of plants and bacteria	-
Os02g0327000	-1.23768	1.64393e-49	8.88961e-47	- && Q6YWF1.1 RecName: Full=GTPase activating protein 1; Short=OsGAP1; AltName: Full=G-protein binding protein 1; Short=OsGPBP1 >A2X479.1 RecName: Full=GTPase activating protein 1; Short=OsGAP1; AltName: Full=G-protein binding protein 1; Short=OsGPBP1 && PF00168:C2 domain	C2
Os12g0471100	-1.19002	8.47998e-49	4.40577e-46	Similar to ATPase 2 && Q9FLD5.1 RecName: Full=AAA-ATPase ASD, mitochondrial; AltName: Full=AAA-ATPase 1; AltName: Full=Protein ATPASE-IN-SEED-DEVELOPMENT && PF14363:Domain associated at C-terminal with AAA|PF00004:ATPase family associated with various cellular activities (AAA)	AAA
Os08g0498400	-3.72838	7.7723e-48	3.96044e-45	- && Q7F8T6.1 RecName: Full=Tricin synthase 2; AltName: Full=Caffeoyl-CoA 3-O-methyltransferase ROMT17 && PF01596:O-methyltransferase	-
Os01g0949750	-2.45232	3.48064e-47	1.7079e-44	- && Q03662.1 RecName: Full=Probable glutathione S-transferase; AltName: Full=Auxin-induced protein PGNT1/PCNT110 && PF00043:Glutathione S-transferase, C-terminal domain|PF13417:Glutathione S-transferase, N-terminal domain	GST_C
Os03g0306700	-2.12083	1.86531e-46	8.98638e-44	- && - && PF00170:bZIP transcription factor	bZIP_1
Os04g0637000	-1.18692	2.75163e-46	1.30196e-43	- && A0A0P0WFC8.1 RecName: Full=Transcription factor TGAL6; AltName: Full=bZIP transcription factor 37; Short=OsbZIP37 && -	-
Os06g0697600	-3.6139	3.02726e-46	1.40725e-43	- && Q9LJJ7.1 RecName: Full=AAA-ATPase At3g28580 && PF00004:ATPase family associated with various cellular activities (AAA)|PF14363:Domain associated at C-terminal with AAA	AAA
Os10g0140200	-1.35201	1.51519e-45	6.92206e-43	Glycoside hydrolase%2C family 38 domain containing protein && C0HJB3.1 RecName: Full=Alpha-mannosidase; Short=JBM; Short=Jbalpha-man; Contains: RecName: Full=Alpha-mannosidase, heavy subunit; Contains: RecName: Full=Alpha-mannosidase, light subunit && PF09261:Alpha mannosidase, middle domain|PF07748:Glycosyl hydrolases family 38 C-terminal domain|PF01074:Glycosyl hydrolases family 38 N-terminal d…	-
Os09g0551251	-1.63817	5.27421e-45	2.32918e-42	- && O81905.1 RecName: Full=Receptor-like serine/threonine-protein kinase SD1-8; AltName: Full=Arabidopsis thaliana receptor kinase 3; AltName: Full=S-domain-1 (SD1) receptor kinase 8; Short=SD1-8; Flags: Precursor && PF01453:D-mannose binding lectin|PF08276:PAN-like domain|PF00954:S-locus glycoprotein domain|PF07714:Protein tyrosine kinase	Pkinase_Tyr
Os06g0701700	-1.1655	1.50443e-44	6.53489e-42	- && Q0D9S3.1 RecName: Full=Cation transporter HKT1; Short=OsHKT1; AltName: Full=Ni-OsHKT1; AltName: Full=Po-OsHKT1 >A2YGP9.2 RecName: Full=Cation transporter HKT1; Short=OsHKT1; AltName: Full=Ni-OsHKT1; AltName: Full=Po-OsHKT1 && PF02386:Cation transport protein	-
Os03g0134500	-1.77394	1.55984e-44	6.66631e-42	Cytochrome p450 (CYP78A9) && Q9SLP1.1 RecName: Full=Cytochrome P450 78A9 && PF00067:Cytochrome P450	p450
Os11g0266500	-1.51884	1.30935e-43	5.42093e-41	Similar to NB-ARC domain containing protein%2C expressed && Q9STE7.1 RecName: Full=Putative disease resistance RPP13-like protein 3 && -	-
Os03g0802500	-1.99518	1.42753e-43	5.81929e-41	- && Q9LJJ7.1 RecName: Full=AAA-ATPase At3g28580 && PF00004:ATPase family associated with various cellular activities (AAA)|PF14363:Domain associated at C-terminal with AAA	AAA
Os06g0542300	-2.54835	7.23158e-43	2.90326e-40	- && F4IC29.1 RecName: Full=Heavy metal-associated isoprenylated plant protein 28; Short=AtHIP28; Flags: Precursor && PF00403:Heavy-metal-associated domain	HMA
Os10g0139700	-1.43266	2.24059e-42	8.73071e-40	Cytochrome P450 family protein && Q9SRQ1.1 RecName: Full=Cytochrome P450 89A9 && PF00067:Cytochrome P450	p450
Os06g0665500	-1.05204	8.32907e-42	3.19848e-39	- && Q655X8.1 RecName: Full=Probable allantoate deiminase; AltName: Full=Allantoate amidohydrolase; Short=OsAAH; Flags: Precursor && PF01546:Peptidase family M20/M25/M40	Peptidase_M20
Os09g0572000	-3.6882	1.10843e-41	4.19573e-39	- && Q8LDC8.2 RecName: Full=Ethylene-responsive transcription factor 1B; Short=AtERF1B; AltName: Full=Ethylene-responsive element-binding factor 1B; Short=EREBP-1B && PF00847:AP2 domain	AP2
Os11g0151500	-1.61693	1.15961e-41	4.32764e-39	- && - && PF07690:Major Facilitator Superfamily	MFS_1
Os12g0199100	-1.91516	2.80024e-41	1.03053e-38	NB-ARC domain containing protein && Q7XA42.2 RecName: Full=Putative disease resistance protein RGA1; AltName: Full=RGA3-blb && -	-
Os04g0381700	-1.04368	3.88537e-41	1.39123e-38	- && Q0V7X4.1 RecName: Full=Transcription factor FER-LIKE IRON DEFICIENCY-INDUCED TRANSCRIPTION FACTOR; AltName: Full=Basic helix-loop-helix protein 29; Short=AtbHLH29; Short=bHLH 29; AltName: Full=FER-LIKE REGULATOR OF IRON UPTAKE; AltName: Full=Transcription factor EN 43; AltName: Full=Transcription factor Fe-DEFICIENCY INDUCED TRANSCRIPTION FACTOR 1; AltName: Full=bHLH transcription factor bHL…	HLH
Os01g0132000	-1.58835	7.9002e-41	2.79109e-38	- && P31862.1 RecName: Full=Bowman-Birk type wound-induced proteinase inhibitor WIP1; Flags: Precursor && -	-
Os03g0161800	-1.19999	1.73357e-40	5.96551e-38	- && Q10RE5.1 RecName: Full=1,2-dihydroxy-3-keto-5-methylthiopentene dioxygenase 2; AltName: Full=Acireductone dioxygenase (Fe(2+)-requiring) 2; Short=ARD 2; Short=Fe-ARD 2; AltName: Full=Submergence-induced protein 2A >A2XCT8.2 RecName: Full=1,2-dihydroxy-3-keto-5-methylthiopentene dioxygenase 2; AltName: Full=Acireductone dioxygenase (Fe(2+)-requiring) 2; Short=ARD 2; Short=Fe-ARD 2; AltName: F…	-
Os03g0618300	-1.97714	3.88716e-40	1.32049e-37	- && Q05965.1 RecName: Full=Naringenin,2-oxoglutarate 3-dioxygenase; AltName: Full=FHT; AltName: Full=Flavanone-3-hydroxylase; Short=F3H, partial [Matthiola incana] && PF14226:non-haem dioxygenase in morphine synthesis N-terminal|PF03171:2OG-Fe(II) oxygenase superfamily	2OG-FeII_Oxy
Os05g0217800	-1.01681	4.40303e-40	1.4768e-37	- && Q6I5W0.1 RecName: Full=BURP domain-containing protein 2; Short=OsBURP02; Flags: Precursor && PF03181:BURP domain	-
Os03g0299800	-2.51102	1.17662e-39	3.89712e-37	Protein of unknown function Cys-rich family protein && - && PF11204:Protein of unknown function (DUF2985)|PF04749:PLAC8 family	-
Os09g0453800	-1.35862	2.20051e-39	7.19839e-37	- && P9WPZ4.1 RecName: Full=Probable N-succinyldiaminopimelate aminotransferase DapC; AltName: Full=DAP-AT >P9WPZ5.1 RecName: Full=Probable N-succinyldiaminopimelate aminotransferase DapC; AltName: Full=DAP-AT && PF00155:Aminotransferase class I and II	Aminotran_1_2
Os05g0560300	-1.3448	7.11096e-39	2.29779e-36	Protein kinase%2C core domain containing protein && C0LGQ4.1 RecName: Full=Protein MALE DISCOVERER 2; Short=AtMDIS2; AltName: Full=Probable LRR receptor-like serine/threonine-protein kinase MRH1; AltName: Full=Protein MORPHOGENESIS OF ROOT HAIR 1; Flags: Precursor && PF07714:Protein tyrosine kinase	Pkinase_Tyr
Os05g0591900	-1.50124	7.75754e-39	2.41825e-36	Similar to Hypersensitive-induced response protein && Q9FM19.1 RecName: Full=Hypersensitive-induced response protein 1; Short=AtHIR1 && PF01145:SPFH domain / Band 7 family	-
Os07g0650600	-1.27294	8.4256e-38	2.53697e-35	- && - && -	-
Os08g0108700	-1.3085	9.37702e-38	2.79172e-35	Glycolipid transfer protein domain domain containing protein && Q6NLQ3.1 RecName: Full=Glycolipid transfer protein 2 && PF08718:Glycolipid transfer protein (GLTP)	-
Os07g0539900	-2.17261	1.37326e-37	4.01701e-35	- && Q9FJU9.1 RecName: Full=Glucan endo-1,3-beta-glucosidase 13; AltName: Full=(1->3)-beta-glucan endohydrolase 13; Short=(1->3)-beta-glucanase 13; AltName: Full=Beta-1,3-endoglucanase 13; Short=Beta-1,3-glucanase 13; Flags: Precursor && PF00332:Glycosyl hydrolases family 17|PF07983:X8 domain	Glyco_hydro_17
Os11g0590700	-1.62266	2.59112e-37	7.46271e-35	- && Q9STE5.1 RecName: Full=Putative disease resistance RPP13-like protein 2 && PF00931:NB-ARC domain	NB-ARC
Os08g0112300	-2.51679	1.22696e-36	3.42219e-34	Transferase domain containing protein && Q9SND9.1 RecName: Full=Uncharacterized acetyltransferase At3g50280 && PF02458:Transferase family	-
Os09g0129500	-1.56019	6.75372e-36	1.80761e-33	Conserved hypothetical protein && - && -	-
Os10g0195250	-1.73983	9.87052e-36	2.61539e-33	Conserved hypothetical protein && - && -	-
Os03g0237100	-1.78219	1.63818e-35	4.29772e-33	- && Q7G764.1 RecName: Full=Probable NAD(P)H-dependent oxidoreductase 1 && PF00248:Aldo/keto reductase family	Aldo_ket_red
Os09g0400400	-4.21233	2.34813e-35	6.09984e-33	- && Q6ERW5.1 RecName: Full=Probable cinnamyl alcohol dehydrogenase 8D; Short=OsCAD8D && PF08240:Alcohol dehydrogenase GroES-like domain|PF00107:Zinc-binding dehydrogenase	ADH_N
Os07g0162900	-1.68218	4.33405e-35	1.11495e-32	- && Q9FG13.1 RecName: Full=Probable carboxylesterase 15; AltName: Full=AtCXE15 && PF07859:alpha/beta hydrolase fold	Abhydrolase_3
Os08g0360300	-4.97423	8.4211e-35	2.14552e-32	Calmodulin binding protein-like domain containing protein && Q9C9T2.1 RecName: Full=Protein SAR DEFICIENT 1 && PF07887:Calmodulin binding protein-like	-
Os01g0824800	-1.3174	1.09995e-34	2.77574e-32	Conserved hypothetical protein && - && -	-
Os07g0509800	-1.11638	1.93547e-34	4.7929e-32	- && Q6Z4A7.1 RecName: Full=Probable 5'-adenylylsulfate reductase 1, chloroplastic; AltName: Full=Adenosine 5'-phosphosulfate 5'-adenylylsulfate sulfotransferase 1; Short=APS sulfotransferase 1; AltName: Full=Adenosine 5'-phosphosulfate reductase-like 1; Short=APR-like1; Short=OsAPRL1; AltName: Full=Thioredoxin-independent APS reductase 1; Flags: Precursor && -	-
Os11g0513900	-1.65409	3.37102e-34	8.27055e-32	Conserved hypothetical protein && - && -	-
Os11g0134900	-1.87522	4.3996e-34	1.06951e-31	- && Q8RWN2.2 RecName: Full=Protein ZINC INDUCED FACILITATOR 1 && PF07690:Major Facilitator Superfamily	MFS_1
Os07g0664000	-3.17961	9.6209e-34	2.25597e-31	Similar to Oxidoreductase%2C short chain dehydrogenase/reductase family protein%2C expressed && Q7FAE1.1 RecName: Full=Momilactone A synthase; Short=OsMAS && PF00106:short chain dehydrogenase	adh_short
Os04g0542200	-1.20804	1.60642e-33	3.7338e-31	- && Q7XUJ2.2 RecName: Full=Probable metal-nicotianamine transporter YSL9; AltName: Full=Protein YELLOW STRIPE LIKE 9; Short=OsYSL9 && PF03169:OPT oligopeptide transporter protein	OPT
Os12g0282000	-3.7213	2.02994e-33	4.63683e-31	- && - && -	-
Os10g0394000	-1.00759	2.52159e-33	5.71065e-31	- && Q9FXJ1.1 RecName: Full=GDSL esterase/lipase At1g28570; AltName: Full=Extracellular lipase At1g28570; Flags: Precursor && PF00657:GDSL-like Lipase/Acylhydrolase	Lipase_GDSL
Os04g0654400	-4.51361	1.36131e-32	3.00588e-30	Eggshell protein family protein && - && -	-
Os12g0236225	-2.31205	4.05847e-32	8.74288e-30	Conserved hypothetical protein && - && -	-
Os06g0222100	-2.45285	5.50076e-32	1.17543e-29	- && Q0DDI1.3 RecName: Full=Probable trehalose-phosphate phosphatase 8; Short=OsTPP8; AltName: Full=Trehalose 6-phosphate phosphatase && PF02358:Trehalose-phosphatase	-
Os01g0795000	-1.90328	8.73802e-32	1.85225e-29	- && Q9MAP7.1 RecName: Full=Subtilisin-like protease SBT3.5; AltName: Full=Subtilase subfamily 3 member 5; Short=AtSBT3.5; Flags: Precursor && PF05922:Peptidase inhibitor I9|PF00082:Subtilase family	Peptidase_S8
Os01g0495701	-2.40112	1.28871e-31	2.71007e-29	Hypothetical conserved gene && - && -	-
Os11g0262600	-2.75991	1.643e-31	3.40115e-29	Conserved hypothetical protein && - && -	-
Os05g0215000	-1.1614	2.4237e-31	4.97835e-29	- && Q6I5B3.1 RecName: Full=BURP domain-containing protein 1; Short=OsBURP01; Flags: Precursor && PF03181:BURP domain	-
Os12g0431100	-2.31088	2.95996e-31	5.98703e-29	- && Q9FLD5.1 RecName: Full=AAA-ATPase ASD, mitochondrial; AltName: Full=AAA-ATPase 1; AltName: Full=Protein ATPASE-IN-SEED-DEVELOPMENT && PF14363:Domain associated at C-terminal with AAA|PF00004:ATPase family associated with various cellular activities (AAA)	AAA
Os10g0529500	-1.95653	9.39888e-31	1.84476e-28	- && Q06398.2 RecName: Full=Probable glutathione S-transferase GSTU6; AltName: Full=28 kDa cold-induced protein && PF13417:Glutathione S-transferase, N-terminal domain	-
Os02g0562600	-1.06158	1.09377e-30	2.131e-28	- && O49621.1 RecName: Full=MLO-like protein 1; Short=AtMlo1; AltName: Full=MLO protein homolog 1; Short=AtMlo-H1 && -	-
Os02g0668500	-1.88646	1.36079e-30	2.63188e-28	Cellular retinaldehyde-binding/triple function%2C C-terminal domain containing protein && - && PF13716:Divergent CRAL/TRIO domain	-
Os07g0471300	-2.06872	1.79223e-30	3.39205e-28	- && Q69UP6.1 RecName: Full=Protein argonaute 18; Short=OsAGO18 && PF16487:Mid domain of argonaute|PF16486:N-terminal domain of argonaute|PF02170:PAZ domain|PF02171:Piwi domain|PF08699:Argonaute linker 1 domain|PF16488:Argonaute linker 2 domain	Piwi
Os01g0871600	-2.26667	4.71133e-30	8.79128e-28	- && Q0WP01.1 RecName: Full=Protein NRT1/ PTR FAMILY 5.10; Short=AtNPF5.10 && PF00854:POT family	-
Os12g0236100	-1.13341	6.46524e-30	1.18466e-27	Hypothetical conserved gene && - && PF10358:N-terminal C2 in EEIG1 and EHBP1 proteins	-
Os10g0491000	-2.84579	9.05449e-30	1.64327e-27	- && - && PF04450:Peptidase of plants and bacteria	-
Os11g0691600	-2.29519	9.37786e-30	1.69037e-27	Similar to Protein kinase && Q9LMN8.2 RecName: Full=Wall-associated receptor kinase 3; Flags: Precursor && PF13947:Wall-associated receptor kinase galacturonan-binding	-
Os01g0952800	-1.54315	9.63581e-30	1.72514e-27	- && Q9M1K1.1 RecName: Full=Transcription factor ORG2; AltName: Full=Basic helix-loop-helix protein 38; Short=AtbHLH38; Short=bHLH 38; AltName: Full=OBP3-responsive gene 2; AltName: Full=Transcription factor EN 8; AltName: Full=bHLH transcription factor bHLH038 && -	-
Os07g0120800	-2.26421	1.02967e-29	1.83108e-27	Protein of unknown function DUF1719%2C Oryza sativa family protein && - && PF08224:Domain of unknown function (DUF1719)	-
Os11g0665600	-1.36984	1.20253e-29	2.12424e-27	Helix-turn-helix%2C Fis-type domain containing protein && - && -	-
Os08g0521000	-1.50257	2.53744e-29	4.33772e-27	Protein of unknown function DUF599 family protein && - && PF04654:Protein of unknown function, DUF599	-
Os01g0105900	-1.02919	3.64482e-29	6.11246e-27	- && Q65D02.1 RecName: Full=5-dehydro-2-deoxygluconokinase; AltName: Full=2-deoxy-5-keto-D-gluconate kinase; Short=DKG kinase && PF00294:pfkB family carbohydrate kinase	PfkB
Os12g0191300	-1.95921	3.80509e-29	6.3411e-27	Similar to Phage head-tail adaptor family protein%2C expressed && Q9XAD5.1 RecName: Full=Probable cysteine desulfurase && -	-
Os03g0650200	-3.48096	2.15556e-28	3.52568e-26	- && Q9SD85.1 RecName: Full=Flavonoid 3'-monooxygenase; AltName: Full=Cytochrome P450 75B1; AltName: Full=Flavonoid 3'-hydroxylase; Short=AtF3'H; AltName: Full=Protein TRANSPARENT TESTA 7 && PF00067:Cytochrome P450	p450
Os03g0853200	-3.59215	3.84665e-28	6.17725e-26	- && Q9LSS4.1 RecName: Full=Tetraspanin-4 && PF00335:Tetraspanin family	Tetraspannin
Os03g0431600	-2.31625	5.72589e-28	9.13969e-26	Hypothetical conserved gene && - && -	-
Os01g0957500	-1.80033	9.08919e-28	1.44213e-25	Hypothetical protein && Q6YV88.1 RecName: Full=Ent-cassadiene C2-hydroxylase; AltName: Full=Cytochrome P450 71Z7 && PF00067:Cytochrome P450	p450
Os09g0467200	-1.24171	1.27334e-27	2.00832e-25	- && Q9FQA3.1 RecName: Full=Glutathione transferase GST 23; AltName: Full=Glutathione transferase GST 36 && PF13417:Glutathione S-transferase, N-terminal domain|PF00043:Glutathione S-transferase, C-terminal domain	GST_C
Os04g0669900	-1.2661	2.75838e-27	4.22479e-25	- && Q7XR60.1 RecName: Full=Methylthioribose kinase 2; Short=MTR kinase 2; Short=OsMTK2 && PF01636:Phosphotransferase enzyme family	APH
Os11g0668300	-2.78958	5.00113e-27	7.6158e-25	Hypothetical conserved gene && - && PF07887:Calmodulin binding protein-like	-
Os01g0623200	-1.42267	6.22167e-27	9.42032e-25	- && Q9FLV9.1 RecName: Full=S-type anion channel SLAH3; AltName: Full=SLAC1-homolog protein 3 && PF03595:Voltage-dependent anion channel	C4dic_mal_tran
Os11g0668650	-2.33077	8.52958e-27	1.27688e-24	Calmodulin binding protein-like family protein && - && PF07887:Calmodulin binding protein-like	-
Os05g0494200	-1.29388	1.35548e-26	1.99534e-24	- && P20907.3 RecName: Full=Cysteine proteinase inhibitor 2; AltName: Full=Oryzacystatin II; Short=OC-II; AltName: Full=Oryzacystatin-2 && -	-
Os01g0850800	-2.98415	1.51297e-26	2.21486e-24	- && Q0JHP8.2 RecName: Full=Laccase-8; AltName: Full=Benzenediol:oxygen oxidoreductase 8; AltName: Full=Diphenol oxidase 8; AltName: Full=Urishiol oxidase 8; Flags: Precursor && PF07732:Multicopper oxidase|PF07731:Multicopper oxidase|PF00394:Multicopper oxidase	-
Os01g0220100	-1.97839	4.38562e-26	6.2814e-24	- && Q5NAT0.1 RecName: Full=Endoglucanase 2; AltName: Full=Endo-1,4-beta glucanase 2; AltName: Full=OsCel9A; AltName: Full=OsGLU5; Flags: Precursor && PF09478:Carbohydrate binding domain CBM49|PF00759:Glycosyl hydrolase family 9	-
Os08g0356700	-1.38154	4.48602e-26	6.39064e-24	Protein of unknown function DUF247%2C plant family protein && - && PF03140:Plant protein of unknown function	-
Os02g0782900	-1.29183	6.12014e-26	8.62582e-24	Conserved hypothetical protein && - && -	-
Os10g0509401	-1.4983	6.60445e-26	9.25916e-24	Conserved hypothetical protein && - && -	-
Os03g0283100	-1.44712	8.84169e-26	1.21388e-23	- && Q8H8U5.1 RecName: Full=Protein IN2-1 homolog B; AltName: Full=Glutathione S-transferase GSTZ5 >A1XBB7.1 RecName: Full=Protein IN2-1 homolog B; AltName: Full=Glutathione S-transferase GSTZ5 && PF13417:Glutathione S-transferase, N-terminal domain|PF13410:Glutathione S-transferase, C-terminal domain	-
Os06g0691600	-2.31349	1.36976e-25	1.82384e-23	- && Q5Z676.1 RecName: Full=Probable calcium-binding protein CML29; AltName: Full=Calmodulin-like protein 29 && PF13833:EF-hand domain pair|PF13499:EF-hand domain pair	-
Os03g0439700	-4.17385	3.18484e-25	4.17766e-23	Protein of unknown function DUF1230 family protein && Q1XDL3.1 RecName: Full=Uncharacterized protein ycf36 && PF06799:Protein of unknown function (DUF1230)	-
Os03g0140200	-2.8177	3.32239e-25	4.33661e-23	- && Q9FMY1.1 RecName: Full=Cytochrome P450 86B1 && PF00067:Cytochrome P450	p450
Os12g0639200	-1.66878	4.05259e-25	5.23813e-23	- && Q9FLD5.1 RecName: Full=AAA-ATPase ASD, mitochondrial; AltName: Full=AAA-ATPase 1; AltName: Full=Protein ATPASE-IN-SEED-DEVELOPMENT && PF00004:ATPase family associated with various cellular activities (AAA)|PF14363:Domain associated at C-terminal with AAA	AAA
Os06g0536100	-3.16495	7.72472e-25	9.88802e-23	Hypothetical conserved gene && Q5EAE9.2 RecName: Full=RING-H2 finger protein ATL43; AltName: Full=RING-type E3 ubiquitin transferase ATL43; Flags: Precursor && PF13639:Ring finger domain	-
Os11g0241700	-2.35055	7.97003e-25	1.0153e-22	Protein of unknown function DUF538 family protein && - && PF04398:Protein of unknown function, DUF538	-
Os02g0707000	-4.24664	1.43399e-24	1.80078e-22	- && Q9LK94.1 RecName: Full=Monodehydroascorbate reductase 4, peroxisomal; Short=AtMDAR4 && PF07992:Pyridine nucleotide-disulphide oxidoreductase	Pyr_redox_2
Os10g0481500	-7.39338	1.98409e-24	2.44523e-22	Similar to Flotillin-like protein 1 && Q9AV57.1 RecName: Full=Flotillin-like protein 1; AltName: Full=Nodulin-like protein 1 && PF01145:SPFH domain / Band 7 family	-
Os04g0551200	-2.83436	5.88688e-24	7.05813e-22	Similar to Cytoplasmic malate dehydrogenase && Q7XDC8.3 RecName: Full=Malate dehydrogenase, cytoplasmic; AltName: Full=PP37 && PF02866:lactate/malate dehydrogenase, alpha/beta C-terminal domain|PF00056:lactate/malate dehydrogenase, NAD binding domain	-
Os01g0226600	-1.72024	7.89626e-24	9.38238e-22	- && Q9FLV9.1 RecName: Full=S-type anion channel SLAH3; AltName: Full=SLAC1-homolog protein 3 && PF03595:Voltage-dependent anion channel	C4dic_mal_tran
Os04g0518400	-2.44759	8.79024e-24	1.0398e-21	- && Q43210.1 RecName: Full=Phenylalanine ammonia-lyase && PF00221:Aromatic amino acid lyase	-
Os02g0637000	-1.01405	9.11806e-24	1.07378e-21	Similar to OSIGBa0135K14.7 protein && Q6H5X0.1 RecName: Full=Putative ripening-related protein 2; Flags: Precursor && -	-
Os12g0547600	-1.28584	1.21733e-23	1.41472e-21	- && C0SV51.1 RecName: Full=Calmodulin-binding protein 60 C && -	-
Os03g0335200	-4.23682	1.53685e-23	1.77825e-21	- && Q9LY00.1 RecName: Full=Probable WRKY transcription factor 70; AltName: Full=WRKY DNA-binding protein 70 && -	-
Os05g0582600	-3.2968	3.77492e-23	4.22043e-21	- && Q9M9Q6.1 RecName: Full=Serine carboxypeptidase-like 50; Flags: Precursor && PF00450:Serine carboxypeptidase	Peptidase_S10
Os01g0724700	-1.6001	4.4266e-23	4.86687e-21	Similar to lachrymatory-factor synthase && - && PF10604:Polyketide cyclase / dehydrase and lipid transport	-
Os01g0803900	-4.59119	4.51412e-23	4.94259e-21	- && Q9FMV7.1 RecName: Full=Cytochrome P450 94B1 && PF00067:Cytochrome P450	p450
Os06g0188400	-4.42583	4.56548e-23	4.97825e-21	- && Q9LFN5.2 RecName: Full=Glutamate receptor 2.5; AltName: Full=Ligand-gated ion channel 2.5; Flags: Precursor && -	-
Os03g0147400	-1.22257	1.43188e-22	1.51762e-20	- && Q54GU0.1 RecName: Full=Putative transporter arsB && PF03600:Citrate transporter	-
Os06g0712600	-2.18695	4.71198e-22	4.87708e-20	- && Q9XGX0.1 RecName: Full=Protein SHORT INTERNODES && PF05142:Domain of unknown function (DUF702)	-
Os10g0184200	-1.22188	5.34169e-22	5.50734e-20	Protein of unknown function DUF594 family protein && - && PF04578:Protein of unknown function, DUF594|PF13968:Domain of unknown function (DUF4220)	-
Os04g0117900	-1.38126	7.2326e-22	7.39932e-20	- && Q9FR37.1 RecName: Full=Amidase 1; Short=AtAMI1; AltName: Full=Translocon at the outer membrane of chloroplasts 64-I; Short=AtTOC64-I && PF01425:Amidase	Amidase
Os05g0199800	-2.41757	7.32492e-22	7.46494e-20	- && Q9LTS4.1 RecName: Full=Putative transcription factor bHLH041; AltName: Full=Basic helix-loop-helix protein 41; Short=AtbHLH41; Short=bHLH 41; AltName: Full=Transcription factor EN 51; AltName: Full=bHLH transcription factor bHLH041 && PF00010:Helix-loop-helix DNA-binding domain	HLH
Os06g0128800	-1.62585	7.78301e-22	7.90139e-20	C2 calcium/lipid-binding domain%2C CaLB domain containing protein && - && -	-
Os11g0555300	-1.75371	8.58953e-22	8.6869e-20	Similar to Rp1-like protein && Q9LRR5.1 RecName: Full=Putative disease resistance protein At3g14460 && PF00931:NB-ARC domain	NB-ARC
Os01g0201100	-1.38745	1.08229e-21	1.08626e-19	Similar to xylosyltransferase oxt && Q9FLD7.1 RecName: Full=Beta-glucuronosyltransferase GlcAT14A; AltName: Full=GT14 family glucuronic acid transferase 1; Short=AtGlcAT14A && PF02485:Core-2/I-Branching enzyme	-
Os01g0588400	-2.12513	1.27071e-21	1.26579e-19	Band 7 protein family protein && Q9FM19.1 RecName: Full=Hypersensitive-induced response protein 1; Short=AtHIR1 && PF01145:SPFH domain / Band 7 family	-
Os01g0655500	-1.11947	2.15836e-21	2.12603e-19	Protein kinase%2C core domain containing protein && Q9LV04.1 RecName: Full=Probable plastid-lipid-associated protein 14, chloroplastic; Short=AtPap14; AltName: Full=Fibrillin-11; AltName: Full=OBP3-responsive protein 1; Flags: Precursor && -	-
Os10g0112100	-1.96894	2.80075e-21	2.71837e-19	- && D9HP26.1 RecName: Full=Cell number regulator 10; AltName: Full=ZmCNR10 && PF04749:PLAC8 family	-
Os04g0188500	-2.50349	3.61121e-21	3.46689e-19	Conserved hypothetical protein && - && -	-
Os04g0655300	-2.85566	6.11473e-21	5.80724e-19	- && P93604.1 RecName: Full=Rust resistance kinase Lr10; AltName: Full=Probable receptor-like serine/threonine-protein kinase LRK10; Flags: Precursor && PF07714:Protein tyrosine kinase	Pkinase_Tyr
Os03g0772600	-2.17995	6.59011e-21	6.23636e-19	- && O80939.1 RecName: Full=L-type lectin-domain containing receptor kinase IV.1; Short=Arabidopsis thaliana lectin-receptor kinase e; Short=AthlecRK-e; Short=LecRK-IV.1; AltName: Full=Lectin Receptor Kinase 1; Flags: Precursor && -	-
Os06g0125800	-1.31527	6.6139e-21	6.2366e-19	- && - && PF13639:Ring finger domain	-
Os02g0599700	-2.37993	7.75198e-21	7.28384e-19	- && Q6K5I0.2 RecName: Full=Probable protein phosphatase 2C 20; Short=OsPP2C20 && -	-
Os06g0210400	-3.88218	8.62199e-21	8.04426e-19	Concanavalin A-like lectin/glucanase%2C subgroup domain containing protein && O80939.1 RecName: Full=L-type lectin-domain containing receptor kinase IV.1; Short=Arabidopsis thaliana lectin-receptor kinase e; Short=AthlecRK-e; Short=LecRK-IV.1; AltName: Full=Lectin Receptor Kinase 1; Flags: Precursor && PF00069:Protein kinase domain|PF00139:Legume lectin domain	Pkinase
Os03g0724700	-2.33972	9.28016e-21	8.62794e-19	Maf-like protein family protein && Q9KUU7.2 RecName: Full=Maf-like protein VC_0418 && -	-
Os06g0666400	-1.69766	1.33111e-20	1.22893e-18	- && Q9LIE6.1 RecName: Full=VQ motif-containing protein 22; Short=AtVQ22 && PF05678:VQ motif	-
Os05g0160300	-1.52733	1.83533e-20	1.66544e-18	- && - && PF14368:Probable lipid transfer	-
Os01g0788700	-1.47324	2.61385e-20	2.34777e-18	- && Q9T076.1 RecName: Full=Early nodulin-like protein 2; AltName: Full=Phytocyanin-like protein; Flags: Precursor && PF02298:Plastocyanin-like domain	Cu_bind_like
Os09g0551201	-3.56862	2.91045e-20	2.60534e-18	- && O81905.1 RecName: Full=Receptor-like serine/threonine-protein kinase SD1-8; AltName: Full=Arabidopsis thaliana receptor kinase 3; AltName: Full=S-domain-1 (SD1) receptor kinase 8; Short=SD1-8; Flags: Precursor && PF00954:S-locus glycoprotein domain|PF01453:D-mannose binding lectin|PF00069:Protein kinase domain|PF08276:PAN-like domain	Pkinase
Os10g0167250	-1.8653	3.00718e-20	2.68287e-18	Similar to Cytochrome P450 CYP76H18 && Q8VWZ7.1 RecName: Full=Geraniol 8-hydroxylase; AltName: Full=Cytochrome P450 76B6; AltName: Full=Geraniol 10-hydroxylase; Short=CrG10H && -	-
Os02g0166600	-1.34874	4.40221e-20	3.86243e-18	Hypothetical protein && - && -	-
Os08g0465700	-1.32304	4.99932e-20	4.35074e-18	- && Q6YTF5.1 RecName: Full=Cytochrome P450 76M5 && PF00067:Cytochrome P450	p450
Os01g0734800	-1.11214	5.00803e-20	4.35074e-18	- && Q4R1I9.1 RecName: Full=Anthocyanidin 5,3-O-glucosyltransferase; AltName: Full=UDP-glucose: anthocyanidin 5,3-O-glucosyltransferase && PF00201:UDP-glucoronosyl and UDP-glucosyl transferase	UDPGT
Os04g0675000	-1.06274	7.26447e-20	6.29041e-18	Similar to H0103C06.5 protein && - && PF05623:Protein of unknown function (DUF789)	-
Os01g0183850	-3.34478	7.83609e-20	6.76328e-18	Conserved hypothetical protein && - && -	-
Os07g0417200	-3.06549	1.07182e-19	9.14574e-18	- && A3F5L3.1 RecName: Full=Fatty acid desaturase DES2; Short=SbDES2 && PF00487:Fatty acid desaturase|PF11960:Domain of unknown function (DUF3474)	-
Os02g0586900	-3.99876	1.07345e-19	9.14574e-18	- && - && -	-
Os01g0685400	-1.34101	1.70537e-19	1.42997e-17	Homeodomain-like domain containing protein && Q9FKL2.1 RecName: Full=Transcription factor MYB36; AltName: Full=Myb-related protein 36; Short=AtMYB36 && -	-
Os05g0162000	-2.03337	1.99895e-19	1.65519e-17	- && A5H8G4.1 RecName: Full=Peroxidase 1; AltName: Full=Plasma membrane-bound peroxidase 1; Short=pmPOX1; Flags: Precursor && PF00141:Peroxidase	-
Os01g0346250	-1.56448	2.63139e-19	2.16701e-17	Conserved hypothetical protein && - && -	-
Os01g0910500	-1.4486	2.63342e-19	2.16701e-17	Conserved hypothetical protein && - && -	-
Os03g0858800	-1.14283	2.65447e-19	2.17757e-17	Multi antimicrobial extrusion protein MatE family protein && O49660.1 RecName: Full=Protein DETOXIFICATION 56; Short=AtDTX56; AltName: Full=Multidrug and toxic compound extrusion protein 56; Short=MATE protein 56; AltName: Full=Protein RESISTANT TO HIGH CARBON DIOXIDE 1 && PF01554:MatE	MatE
Os10g0533200	-1.45545	2.83711e-19	2.32021e-17	NAD(P)-binding domain containing protein && Q73CR9.1 RecName: Full=Delta(1)-pyrroline-2-carboxylate reductase; Short=Pyr2C reductase; AltName: Full=Proline ketimine reductase && PF02423:Ornithine cyclodeaminase/mu-crystallin family	OCD_Mu_crystall
Os01g0297200	-1.3702	2.8507e-19	2.32415e-17	- && Q9FLD5.1 RecName: Full=AAA-ATPase ASD, mitochondrial; AltName: Full=AAA-ATPase 1; AltName: Full=Protein ATPASE-IN-SEED-DEVELOPMENT && PF00004:ATPase family associated with various cellular activities (AAA)|PF14363:Domain associated at C-terminal with AAA	AAA
Os04g0445050	-1.9614	3.56483e-19	2.8886e-17	Non-protein coding transcript && Q7XUW4.2 RecName: Full=Potassium channel KOR2; AltName: Full=K(+) outward-rectifying channel 2 && -	-
Os05g0213900	-1.31583	3.62686e-19	2.92991e-17	Virulence factor%2C pectin lyase fold family protein && - && -	-
Os03g0386000	-1.74876	4.32564e-19	3.47572e-17	- && Q9Y7K5.2 RecName: Full=Uncharacterized WD repeat-containing protein C2A9.03 && -	-
Os04g0524500	-1.15321	5.00071e-19	3.97909e-17	- && Q7XKF4.2 RecName: Full=Probable metal-nicotianamine transporter YSL13; AltName: Full=Protein YELLOW STRIPE LIKE 13; Short=OsYSL13 && PF03169:OPT oligopeptide transporter protein	OPT
Os02g0731300	-1.42699	6.3759e-19	5.05815e-17	Non-protein coding transcript && - && -	-
Os06g0500700	-1.37333	7.05886e-19	5.58324e-17	Cytochrome P450 family protein && A6YIH8.1 RecName: Full=Premnaspirodiene oxygenase; Short=HPO; AltName: Full=Cytochrome P450 71D55 && PF00067:Cytochrome P450	p450
Os06g0698748	-1.07722	8.16568e-19	6.42036e-17	- && - && -	-
Os07g0684000	-1.73573	9.69043e-19	7.55198e-17	- && - && PF14200:Ricin-type beta-trefoil lectin domain-like	-
Os02g0306401	-2.51564	1.1237e-18	8.70601e-17	- && Q9ST02.2 RecName: Full=Nicotianamine aminotransferase A; AltName: Full=Nicotianamine aminotransferase III; Short=NAAT-III && PF00155:Aminotransferase class I and II	Aminotran_1_2
Os09g0361500	-1.53603	1.3183e-18	1.0184e-16	- && Q9S7H8.2 RecName: Full=Isochorismate synthase 1, chloroplastic; Short=AtIcs1; Short=IcsI; AltName: Full=Enhanced disease susceptibility 16; Short=Eds16; AltName: Full=Isochorismate mutase 1; AltName: Full=Salicylic acid induction deficient 2; Short=Sid2; AltName: Full=menF-like protein 1; Flags: Precursor && -	-
Os06g0599200	-3.78926	1.42455e-18	1.09727e-16	Cytochrome P450 family protein && Q69X58.1 RecName: Full=Ent-cassadiene C11-alpha-hydroxylase 1; AltName: Full=Cytochrome P450 76M7 && PF00067:Cytochrome P450	p450
Os11g0671000	-1.18887	1.46916e-18	1.12836e-16	- && P93017.1 RecName: Full=Dormancy-associated protein homolog 1; AltName: Full=Auxin-repressed protein 1; Short=AtARP1; AltName: Full=DRM1 homolog 1; AltName: Full=Dormancy-associated protein 2; Short=AtDRM2 && PF05564:Dormancy/auxin associated protein	-
Os03g0582200	-1.00728	1.53591e-18	1.17622e-16	SCAMP family protein && Q75IC7.1 RecName: Full=Secretory carrier-associated membrane protein 4; Short=Secretory carrier membrane protein 4 && PF04144:SCAMP family	-
Os02g0692700	-1.07602	2.32998e-18	1.74894e-16	- && - && PF04640:PLATZ transcription factor	-
Os07g0605400	-2.31191	2.69597e-18	2.0066e-16	Similar to EGG APPARATUS-1 protein (ZmEA1) && Q5G8Z3.1 RecName: Full=Protein EGG APPARATUS-1; AltName: Full=ZmEA1 && -	-
Os11g0700500	-1.20853	2.75219e-18	2.04271e-16	Similar to Snapdragon myb protein 305 homolog && Q53NK6.1 RecName: Full=Myb-related protein MYBAS1 && PF00249:Myb-like DNA-binding domain	Myb_DNA-binding
Os08g0249000	-1.87566	2.97491e-18	2.20185e-16	- && - && -	-
Os06g0220000	-1.0205	3.32951e-18	2.45061e-16	Similar to Phi-1 protein && Q9C6E4.1 RecName: Full=Protein EXORDIUM-like 1; AltName: Full=PHOSPHATE-INDUCED 1; Flags: Precursor && PF04674:Phosphate-induced protein 1 conserved region	-
Os03g0154000	-2.1467	3.52187e-18	2.58502e-16	- && Q6F6Y2.1 RecName: Full=FAD-dependent urate hydroxylase; AltName: Full=Flavoprotein urate hydroxylase && PF01494:FAD binding domain	FAD_binding_3
Os01g0954500	-1.24022	3.66298e-18	2.68116e-16	- && Q94CK9.1 RecName: Full=Protein LATERAL ROOT PRIMORDIUM 1 && PF05142:Domain of unknown function (DUF702)	-
Os03g0195100	-5.19289	3.79954e-18	2.77345e-16	- && Q6VMN7.1 RecName: Full=Aminotransferase ALD1 homolog && PF00155:Aminotransferase class I and II	Aminotran_1_2
Os06g0291800	-1.37115	5.05277e-18	3.65801e-16	Conserved hypothetical protein && - && PF13962:Domain of unknown function	-
Os01g0213400	-2.35262	5.15778e-18	3.72386e-16	- && Q9LUL6.1 RecName: Full=Putative RING-H2 finger protein ATL61; AltName: Full=RING-type E3 ubiquitin transferase ATL61 && PF13639:Ring finger domain	-
Os03g0124900	-1.01844	7.36345e-18	5.27323e-16	- && A7PZL3.1 RecName: Full=Probable polygalacturonase; Short=PG; AltName: Full=Pectinase && PF00295:Glycosyl hydrolases family 28	-
Os11g0664800	-4.37997	7.75342e-18	5.52264e-16	Hypothetical conserved gene && F4JR57.1 RecName: Full=Calmodulin-binding protein 60 F && PF07887:Calmodulin binding protein-like	-
Os04g0556000	-1.01647	7.80202e-18	5.54237e-16	- && Q9SH30.2 RecName: Full=Probable copper-transporting ATPase HMA5; AltName: Full=Probable copper-transporting ATPase 3; AltName: Full=Protein HEAVY METAL ATPASE 5 && PF00702:haloacid dehalogenase-like hydrolase|PF00122:E1-E2 ATPase|PF00403:Heavy-metal-associated domain	E1-E2_ATPase
Os05g0142100	-1.40983	1.09015e-17	7.62154e-16	Conserved hypothetical protein && - && -	-
Os04g0630900	-1.44427	2.25653e-17	1.54499e-15	Similar to H0105C05.3 protein && D7U6G6.1 RecName: Full=Anthocyanidin reductase ((2S)-flavan-3-ol-forming); Short=VvANR && PF01073:3-beta hydroxysteroid dehydrogenase/isomerase family	-
Os01g0130200	-1.39416	2.45202e-17	1.67396e-15	Hypothetical conserved gene && Q5ZEF1.1 RecName: Full=Protein NEGATIVE REGULATOR OF RESISTANCE; AltName: Full=NPR1-interactor && -	-
Os02g0108800	-1.26671	3.38669e-17	2.29507e-15	Cytochrome P450 domain containing protein && Q42602.2 RecName: Full=Cytochrome P450 89A2; AltName: Full=ATH 6-1; AltName: Full=CYPLXXXIX && PF00067:Cytochrome P450	p450
Os03g0622500	-1.022	3.62502e-17	2.45031e-15	Conserved hypothetical protein && - && -	-
Os02g0519700	-1.02375	4.74497e-17	3.16694e-15	Conserved hypothetical protein && - && -	-
Os10g0167200	-1.60018	5.50734e-17	3.66653e-15	Similar to Cytochrome P450 family protein && Q8VWZ7.1 RecName: Full=Geraniol 8-hydroxylase; AltName: Full=Cytochrome P450 76B6; AltName: Full=Geraniol 10-hydroxylase; Short=CrG10H && PF00067:Cytochrome P450	p450
Os04g0149400	-1.78876	6.3071e-17	4.18845e-15	Conserved hypothetical protein && - && -	-
Os10g0401000	-1.5079	6.43161e-17	4.26046e-15	Conserved hypothetical protein && - && -	-
Os01g0183950	-5.04988	7.85268e-17	5.15031e-15	Hypothetical protein && - && -	-
Os02g0228300	-1.03586	1.06754e-16	6.93301e-15	Protein kinase%2C core domain containing protein && C0LGX3.1 RecName: Full=LRR receptor-like serine/threonine-protein kinase HSL2; AltName: Full=Protein HAESA-LIKE2; Flags: Precursor && PF00069:Protein kinase domain|PF13855:Leucine rich repeat|PF12799:Leucine Rich repeats (2 copies)	Pkinase
Os02g0665800	-1.59458	1.42278e-16	9.12815e-15	- && Q8GUH1.2 RecName: Full=U-box domain-containing protein 33; AltName: Full=Plant U-box protein 33; Includes: RecName: Full=E3 ubiquitin ligase; Includes: RecName: Full=Serine/threonine-protein kinase && -	-
Os10g0109600	-1.15545	1.52661e-16	9.74711e-15	- && Q42517.1 RecName: Full=Peroxidase N; AltName: Full=Neutral peroxidase; Flags: Precursor && PF00141:Peroxidase	-
Os05g0438800	-1.08907	1.63855e-16	1.04117e-14	Similar to Actin 1 && P02582.1 RecName: Full=Actin-1 && PF00022:Actin	Actin
Os02g0484200	-2.66184	1.68451e-16	1.06781e-14	- && Q940Z5.1 RecName: Full=Phenolic glucoside malonyltransferase 1 && PF02458:Transferase family	-
Os04g0109400	-2.64388	3.31516e-16	2.06201e-14	Similar to H0201G08.3 protein && Q9M345.1 RecName: Full=L-type lectin-domain containing receptor kinase IV.2; Short=Arabidopsis thaliana lectin-receptor kinase a4; Short=AthlecRK-a4; Short=LecRK-IV.2; AltName: Full=Protein SMALL, GLUED-TOGETHER, AND COLLAPSED POLLEN; Flags: Precursor && PF07714:Protein tyrosine kinase|PF00139:Legume lectin domain	Pkinase_Tyr
Os01g0229700	-1.38928	3.73985e-16	2.28329e-14	- && D1FP53.1 RecName: Full=Putative E3 ubiquitin-protein ligase LIN; Short=MtLIN && PF04564:U-box domain	U-box
Os04g0268700	-1.86883	3.94808e-16	2.40488e-14	Eggshell protein family protein && - && -	-
Os05g0551000	-1.08764	5.83654e-16	3.5228e-14	- && Q8LPQ5.1 RecName: Full=Zinc finger protein BRUTUS; AltName: Full=Protein EMBRYO DEFECTIVE 2454 && PF14599:Zinc-ribbon|PF01814:Hemerythrin HHE cation binding domain|PF05495:CHY zinc finger	zf-CHY
Os02g0569900	-5.34453	7.62703e-16	4.55165e-14	- && Q69X58.1 RecName: Full=Ent-cassadiene C11-alpha-hydroxylase 1; AltName: Full=Cytochrome P450 76M7 && PF00067:Cytochrome P450	p450
Os06g0158500	-1.30724	7.7316e-16	4.60369e-14	- && Q39214.1 RecName: Full=Disease resistance protein RPM1; AltName: Full=Resistance to Pseudomonas syringae protein 3 && PF00931:NB-ARC domain	NB-ARC
Os06g0168500	-1.40477	9.4291e-16	5.57641e-14	- && Q8VZU2.1 RecName: Full=Syntaxin-132; Short=AtSYP132 && PF00804:Syntaxin|PF05739:SNARE domain	SNARE
Os04g0620950	-1.10484	9.4494e-16	5.57641e-14	- && Q9LRR4.1 RecName: Full=Putative disease resistance RPP13-like protein 1 && -	-
Os08g0185900	-2.53017	1.46829e-15	8.47611e-14	Conserved hypothetical protein && P0C073.2 RecName: Full=Ubiquitin-NEDD8-like protein RUB1; Contains: RecName: Full=Ubiquitin; Contains: RecName: Full=NEDD8-like protein RUB1; AltName: Full=DaRUB1; AltName: Full=Ubiquitin-related protein 1; Flags: Precursor && PF00240:Ubiquitin family	ubiquitin
Os12g0635500	-2.06459	1.51039e-15	8.7002e-14	Protein of unknown function DUF266%2C plant domain containing protein && - && PF02485:Core-2/I-Branching enzyme	-
Os01g0247700	-1.26417	1.69841e-15	9.71984e-14	- && Q5E930.1 RecName: Full=S-type anion channel SLAH1; AltName: Full=SLAC1-homolog protein 1 && PF03595:Voltage-dependent anion channel	C4dic_mal_tran
Os09g0491756	-1.06252	1.90336e-15	1.08459e-13	- && Q9ZQW8.1 RecName: Full=Splicing factor U2af small subunit A; AltName: Full=U2 auxiliary factor 35 kDa subunit A; AltName: Full=U2 small nuclear ribonucleoprotein auxiliary factor small subunit A; Short=U2 snRNP auxiliary factor small subunit A; AltName: Full=Zinc finger CCCH domain-containing protein 60; Short=OsC3H60 && PF00642:Zinc finger C-x8-C-x5-C-x3-H type (and similar)|PF13893:RNA rec…	zf-CCCH
Os03g0826800	-2.11427	2.2887e-15	1.29304e-13	Conserved hypothetical protein && - && -	-
Os04g0186400	-1.13783	3.05623e-15	1.7157e-13	- && Q8H6H2.1 RecName: Full=Probable inorganic phosphate transporter 1-4; Short=OsPT4; Short=OsPht1;4; AltName: Full=H(+)/Pi cotransporter; AltName: Full=OsPT1 && PF00083:Sugar (and other) transporter	Sugar_tr
Os01g0794800	-3.16974	3.65363e-15	2.03325e-13	Similar to Subtilase && Q9ZSB1.2 RecName: Full=Subtilisin-like protease SBT3.10; AltName: Full=Subtilase subfamily 3 member 10; Short=AtSBT3.10; Flags: Precursor && PF05922:Peptidase inhibitor I9|PF00082:Subtilase family	Peptidase_S8
Os05g0200400	-1.19789	3.77841e-15	2.09449e-13	Similar to Cytochrome P450 CYP90D10.b && Q94IW5.1 RecName: Full=Cytochrome P450 90D2; AltName: Full=C6-oxidase && PF00067:Cytochrome P450	p450
Os11g0663100	-1.57167	3.79858e-15	2.10127e-13	Hypothetical conserved gene && Q9FKL6.1 RecName: Full=Calmodulin-binding protein 60 B && PF07887:Calmodulin binding protein-like	-
Os05g0472400	-1.50544	3.87196e-15	2.13741e-13	- && Q0DHE3.3 RecName: Full=Zinc transporter 9; AltName: Full=ZRT/IRT-like protein 9; Short=OsZIP9; Flags: Precursor && PF02535:ZIP Zinc transporter	-
Os01g0660200	-3.75205	4.3828e-15	2.41436e-13	- && P51614.1 RecName: Full=Acidic endochitinase; Flags: Precursor && PF00704:Glycosyl hydrolases family 18	-
Os10g0547500	-1.49785	4.42007e-15	2.42984e-13	- && Q54GU0.1 RecName: Full=Putative transporter arsB && PF03600:Citrate transporter	-
Os01g0794400	-2.35948	4.66984e-15	2.56184e-13	Thioredoxin domain 2 containing protein && Q0JIL1.1 RecName: Full=Probable nucleoredoxin 2; Short=OsNrx2 && PF13905:Thioredoxin-like	-
Os08g0425500	-1.45542	5.83841e-15	3.17009e-13	Endonuclease/exonuclease/phosphatase domain containing protein && Q9SIS4.1 RecName: Full=Type IV inositol polyphosphate 5-phosphatase 9; Short=At5PTase9 && PF03372:Endonuclease/Exonuclease/phosphatase family	Exo_endo_phos
Os01g0158600	-1.40538	8.57104e-15	4.616e-13	Leucine-rich repeat%2C N-terminal domain containing protein && - && -	-
Os03g0398600	-1.13821	8.87582e-15	4.75116e-13	Hypothetical conserved gene && Q9XF63.1 RecName: Full=RING-H2 finger protein ATL3; AltName: Full=RING-type E3 ubiquitin transferase ATL3 && PF13639:Ring finger domain	-
Os12g0528100	-1.02703	1.21101e-14	6.40479e-13	Armadillo-like helical domain containing protein && - && -	-
Os10g0488400	-1.86025	1.33011e-14	6.99284e-13	Protein of unknown function DUF761%2C plant domain containing protein && - && -	-
Os01g0585200	-4.07414	1.41349e-14	7.40184e-13	Similar to cDNA clone:J023088C01%2C full insert sequence && - && -	-
Os12g0556200	-1.10876	1.82886e-14	9.48324e-13	Calmodulin binding protein-like family protein && Q9FKL6.1 RecName: Full=Calmodulin-binding protein 60 B && PF07887:Calmodulin binding protein-like	-
Os04g0607600	-1.88788	2.09956e-14	1.07605e-12	- && Q7XPF7.2 RecName: Full=Probable cation transporter HKT7; Short=OsHKT7 && PF02386:Cation transport protein	-
Os05g0258400	-1.21134	2.93446e-14	1.4924e-12	Protein kinase%2C catalytic domain domain containing protein && C0LGH2.2 RecName: Full=Probable LRR receptor-like serine/threonine-protein kinase At1g56130; Flags: Precursor && PF07714:Protein tyrosine kinase|PF11721:Di-glucose binding within endoplasmic reticulum	Pkinase_Tyr
Os01g0638000	-1.70193	3.62852e-14	1.82093e-12	- && Q9AT54.1 RecName: Full=Scopoletin glucosyltransferase; AltName: Full=Phenylpropanoid:glucosyltransferase 1 && PF00201:UDP-glucoronosyl and UDP-glucosyl transferase	UDPGT
Os03g0307300	-2.05056	4.40416e-14	2.20183e-12	- && Q0DSH9.1 RecName: Full=Nicotianamine synthase 1; AltName: Full=S-adenosyl-L-methionine:S-adenosyl-L-methionine:S-adenosyl-methionine 3-amino-3-carboxypropyltransferase 1; Short=OsNAS1 >A2XFU4.2 RecName: Full=Nicotianamine synthase 1; AltName: Full=S-adenosyl-L-methionine:S-adenosyl-L-methionine:S-adenosyl-methionine 3-amino-3-carboxypropyltransferase 1; Short=OsNAS1 && PF03059:Nicotianamine …	-
Os09g0441400	-2.89143	4.8043e-14	2.38836e-12	- && Q9SBQ9.1 RecName: Full=Flavonoid 3'-monooxygenase; AltName: Full=Cytochrome P450 75B2; AltName: Full=Flavonoid 3'-hydroxylase [Petunia x hybrida] && PF00067:Cytochrome P450	p450
Os08g0412700	-1.31099	4.90442e-14	2.42448e-12	Protein of unknown function DUF1262 family protein && - && PF06880:Protein of unknown function (DUF1262)	-
Os09g0129600	-1.82684	5.81456e-14	2.85841e-12	Conserved hypothetical protein && - && -	-
Os01g0359600	-1.68628	5.87006e-14	2.88035e-12	Disease resistance protein domain containing protein && Q7XA42.2 RecName: Full=Putative disease resistance protein RGA1; AltName: Full=RGA3-blb && PF00931:NB-ARC domain	NB-ARC
Os09g0447500	-1.7895	6.00841e-14	2.94279e-12	Cytochrome P450 family protein && Q6YTF1.1 RecName: Full=Oryzalexin D synthase; AltName: Full=Cytochrome P450 76M8; AltName: Full=Ent-cassadiene C11-alpha-hydroxylase 2 && PF00067:Cytochrome P450	p450
Os03g0858700	-1.28626	6.51566e-14	3.18534e-12	Protein of unknown function DUF1499 family protein && - && PF07386:Protein of unknown function (DUF1499)	-
Os06g0716100	-1.35375	6.63691e-14	3.23864e-12	Similar to Chaperone protein dnaJ && Q9LCQ4.1 RecName: Full=Chaperone protein DnaJ && PF00226:DnaJ domain	DnaJ
Os04g0167800	-1.77404	7.34049e-14	3.57539e-12	Similar to Chalcone reductase homologue (Fragment) && Q7G764.1 RecName: Full=Probable NAD(P)H-dependent oxidoreductase 1 && PF00248:Aldo/keto reductase family	Aldo_ket_red
Os02g0181300	-1.42644	7.97473e-14	3.83496e-12	- && Q6QHD1.1 RecName: Full=WRKY transcription factor WRKY71; Short=OsWRKY71 && PF03106:WRKY DNA -binding domain	WRKY
Os01g0504100	-1.09517	8.32988e-14	3.99849e-12	- && Q9SY29.1 RecName: Full=Probable purine permease 4; Short=AtPUP4 && PF16913:Purine nucleobase transmembrane transport	-
Os06g0674000	-1.32952	1.03864e-13	4.92323e-12	Conserved hypothetical protein && - && -	-
Os04g0447700	-2.3295	1.07148e-13	5.06544e-12	Similar to Polyketide reductase && Q9SQ64.1 RecName: Full=Non-functional NADPH-dependent codeinone reductase 2 && PF00248:Aldo/keto reductase family	Aldo_ket_red
Os11g0172100	-1.08527	1.26673e-13	5.96173e-12	- && O04887.1 RecName: Full=Pectinesterase 2; Short=PE 2; AltName: Full=Pectin methylesterase; Flags: Precursor && PF04043:Plant invertase/pectin methylesterase inhibitor|PF01095:Pectinesterase	-
Os01g0892500	-1.53423	1.32781e-13	6.22709e-12	Similar to carboxylic ester hydrolase && Q9SR22.1 RecName: Full=Pectin acetylesterase 5; Flags: Precursor && PF03283:Pectinacetylesterase	-
Os05g0361500	-1.50172	1.455e-13	6.8115e-12	- && Q8RXK7.2 RecName: Full=Probable pectinesterase/pectinesterase inhibitor 41; Includes: RecName: Full=Pectinesterase inhibitor 41; AltName: Full=Pectin methylesterase inhibitor 41; Includes: RecName: Full=Pectinesterase 41; Short=PE 41; AltName: Full=AtPMEpcrB; AltName: Full=Pectin methylesterase 41; Short=AtPME41; Flags: Precursor && PF04043:Plant invertase/pectin methylesterase inhibitor|PF0…	-
Os06g0486800	-2.02079	1.57305e-13	7.29965e-12	- && Q9SXP2.2 RecName: Full=Formate dehydrogenase 1, mitochondrial; Short=FDH 1; AltName: Full=NAD-dependent formate dehydrogenase 1; Flags: Precursor && PF02826:D-isomer specific 2-hydroxyacid dehydrogenase, NAD binding domain|PF00389:D-isomer specific 2-hydroxyacid dehydrogenase, catalytic domain	2-Hacid_dh_C
Os07g0538400	-1.10771	1.71371e-13	7.85606e-12	- && Q0D5R3.1 RecName: Full=Cysteine-rich receptor-like protein kinase 6; Short=Cysteine-rich RLK6; Flags: Precursor && PF07714:Protein tyrosine kinase	Pkinase_Tyr
Os08g0353700	-9.06133	1.72901e-13	7.91255e-12	Conserved hypothetical protein && - && -	-
Os01g0564300	-5.77231	2.35337e-13	1.06412e-11	- && Q9FJL3.1 RecName: Full=Peptidyl-prolyl cis-trans isomerase FKBP65; Short=PPIase FKBP65; AltName: Full=70 kDa peptidyl-prolyl isomerase; AltName: Full=FK506-binding protein 65; Short=AtFKBP65; AltName: Full=Immunophilin FKBP65; AltName: Full=Peptidyl-prolyl isomerase ROF2; AltName: Full=Protein ROTAMASE FKBP 2; AltName: Full=Rotamase && PF00254:FKBP-type peptidyl-prolyl cis-trans isomerase	FKBP_C
Os01g0847800	-1.02891	2.52961e-13	1.14186e-11	- && Q84TF0.1 RecName: Full=Aldo-keto reductase family 4 member C10 && PF00248:Aldo/keto reductase family	Aldo_ket_red
Os10g0539200	-8.99087	2.81852e-13	1.2658e-11	Hypothetical conserved gene && Q7XV21.2 RecName: Full=Aspartyl protease 37; Flags: Precursor && PF14541:Xylanase inhibitor C-terminal|PF14543:Xylanase inhibitor N-terminal	-
Os11g0513000	-1.73065	2.83919e-13	1.27293e-11	Hypothetical conserved gene && - && -	-
Os11g0666200	-1.03972	3.3268e-13	1.48651e-11	- && Q9LY50.1 RecName: Full=Putative serine/threonine-protein kinase-like protein CCR3; AltName: Full=Protein CRINKLY 4 RELATED 3; Short=AtCRR3; Flags: Precursor && PF00069:Protein kinase domain	Pkinase
Os11g0600500	-8.91774	3.43176e-13	1.53083e-11	Calcium-binding EF-hand domain containing protein && Q93Z27.1 RecName: Full=Probable calcium-binding protein CML45; AltName: Full=Calmodulin-like protein 45 && PF13499:EF-hand domain pair	-
Os01g0949700	-1.38647	3.56043e-13	1.5829e-11	- && Q03664.1 RecName: Full=Probable glutathione S-transferase; AltName: Full=Auxin-induced protein PCNT103 && PF13417:Glutathione S-transferase, N-terminal domain|PF00043:Glutathione S-transferase, C-terminal domain	GST_C
Os03g0159900	-1.63131	3.66611e-13	1.62715e-11	Hypothetical conserved gene && - && -	-
Os04g0368800	-1.47903	4.92583e-13	2.15024e-11	- && Q9LZM4.1 RecName: Full=Wall-associated receptor kinase-like 20; Flags: Precursor && PF07645:Calcium-binding EGF domain|PF13947:Wall-associated receptor kinase galacturonan-binding|PF00069:Protein kinase domain	Pkinase
Os02g0527200	-1.25995	5.47485e-13	2.37425e-11	Similar to OSIGBa0142C11.2 protein && - && -	-
Os01g0878900	-1.88589	5.60281e-13	2.42578e-11	Similar to 4%2C5-DOPA dioxygenase extradiol-like protein && Q949R4.1 RecName: Full=Extradiol ring-cleavage dioxygenase; Short=AtLigB && PF02900:Catalytic LigB subunit of aromatic ring-opening dioxygenase	-
Os03g0196600	-1.93	5.90154e-13	2.54679e-11	Similar to satase isoform II && Q10QH1.1 RecName: Full=Probable serine acetyltransferase 4; AltName: Full=OsSERAT2;2 && PF06426:Serine acetyltransferase, N-terminal|PF00132:Bacterial transferase hexapeptide (six repeats)	Hexapep
Os03g0812400	-5.80518	6.26902e-13	2.69999e-11	EF-Hand type domain containing protein && Q0DJ94.2 RecName: Full=Probable calcium-binding protein CML21; AltName: Full=Calmodulin-like protein 21 && PF13499:EF-hand domain pair	-
Os01g0190000	-1.43004	6.27692e-13	2.69999e-11	Similar to oxidoreductase && Q9LIG0.1 RecName: Full=Clavaminate synthase-like protein At3g21360 && PF02668:Taurine catabolism dioxygenase TauD, TfdA family	-
Os08g0280300	-3.80563	6.47844e-13	2.77317e-11	- && Q6ZCX1.1 RecName: Full=Probable metal-nicotianamine transporter YSL17; AltName: Full=Protein YELLOW STRIPE LIKE 17; Short=OsYSL17 && PF03169:OPT oligopeptide transporter protein	OPT
Os11g0691650	-2.08163	6.56085e-13	2.80392e-11	Serine/threonine protein kinase domain containing protein && Q3ECH2.2 RecName: Full=LEAF RUST 10 DISEASE-RESISTANCE LOCUS RECEPTOR-LIKE PROTEIN KINASE-like 2.8; AltName: Full=Probable receptor-like serine/threonine-protein kinase LRK10L-2.8; Flags: Precursor && PF07714:Protein tyrosine kinase	Pkinase_Tyr
Os06g0579100	-2.3211	7.10875e-13	3.02831e-11	Conserved hypothetical protein && - && -	-
Os10g0527601	-1.46113	8.61869e-13	3.64807e-11	- && Q06398.2 RecName: Full=Probable glutathione S-transferase GSTU6; AltName: Full=28 kDa cold-induced protein && PF13410:Glutathione S-transferase, C-terminal domain|PF02798:Glutathione S-transferase, N-terminal domain	GST_N
Os06g0728700	-1.72932	1.1356e-12	4.75834e-11	- && F4K5X6.1 RecName: Full=Protein REVEILLE 2; AltName: Full=MYB family transcription factor Circadian 1 && PF00249:Myb-like DNA-binding domain	Myb_DNA-binding
Os07g0190000	-1.8357	1.17104e-12	4.89418e-11	- && Q6YU51.1 RecName: Full=Probable 1-deoxy-D-xylulose-5-phosphate synthase 2, chloroplastic; Short=1-deoxyxylulose-5-phosphate synthase; Short=DXP synthase; Short=DXPS; Flags: Precursor && PF02780:Transketolase, C-terminal domain|PF02779:Transketolase, pyrimidine binding domain|PF13292:1-deoxy-D-xylulose-5-phosphate synthase	-
Os02g0212500	-2.05808	1.23536e-12	5.13062e-11	Conserved hypothetical protein && - && -	-
Os01g0811001	-1.7625	1.25668e-12	5.21101e-11	Hypothetical conserved gene && Q9FZB8.1 RecName: Full=Probable LRR receptor-like serine/threonine-protein kinase At1g51810; Flags: Precursor && PF12819:Carbohydrate-binding protein of the ER	-
Os10g0419300	-1.11043	1.38088e-12	5.69926e-11	- && Q338B0.2 RecName: Full=Heat stress transcription factor A-2c; AltName: Full=Heat stress transcription factor 25; Short=OsHsf-25; AltName: Full=Heat stress transcription factor 6; Short=OsHSF6; Short=rHsf6 && -	-
Os03g0159100	-1.21007	1.40835e-12	5.77663e-11	- && Q9FM85.1 RecName: Full=Probable receptor-like protein kinase At5g56460 && PF07714:Protein tyrosine kinase	Pkinase_Tyr
Os11g0207400	-2.95244	1.47155e-12	6.02295e-11	NB-ARC domain containing protein && Q7XBQ9.1 RecName: Full=Disease resistance protein RGA2; AltName: Full=Blight resistance protein RPI; AltName: Full=RGA2-blb && -	-
Os02g0204500	-1.17481	1.47295e-12	6.02295e-11	Agenet domain containing protein && - && PF05641:Agenet domain	Agenet
Os10g0542900	-3.71813	1.52196e-12	6.18739e-11	- && Q7XCK6.1 RecName: Full=Chitinase 8; AltName: Full=Class II chitinase a; Short=OsChia2a; AltName: Full=Pathogenesis related (PR)-3 chitinase 8; Flags: Precursor && PF00182:Chitinase class I	-
Os03g0667300	-2.31008	1.5225e-12	6.18739e-11	- && Q6L8G1.1 RecName: Full=Fe(2+) transport protein 2; AltName: Full=Fe(II) transport protein 2; AltName: Full=Iron-regulated transporter 2; Short=OsIRT2; Flags: Precursor && PF02535:ZIP Zinc transporter	-
Os04g0223300	-2.31955	1.63413e-12	6.62072e-11	- && Q0JEQ2.1 RecName: Full=Probable L-ascorbate peroxidase 3; AltName: Full=OsAPx03 && PF00141:Peroxidase	-
Os11g0236932	-2.23796	1.64683e-12	6.66201e-11	Hypothetical conserved gene && - && -	-
Os12g0609200	-4.4044	1.87092e-12	7.48847e-11	Conserved hypothetical protein && A2YVF1.1 RecName: Full=Protein TIFY 6a && -	-
Os12g0261300	-2.78618	2.02139e-12	8.04217e-11	Conserved hypothetical protein && - && -	-
Os09g0526600	-1.25614	2.04016e-12	8.10188e-11	- && Q652B0.1 RecName: Full=Heat stress transcription factor B-2c; AltName: Full=Heat stress transcription factor 24; Short=OsHsf-24 && PF00447:HSF-type DNA-binding	HSF_DNA-bind
Os08g0185701	-1.49464	2.06236e-12	8.15616e-11	Non-protein coding transcript && - && -	-
Os11g0444700	-2.40091	2.16677e-12	8.53088e-11	- && - && PF00564:PB1 domain	-
Os03g0373500	-3.60942	2.45242e-12	9.61268e-11	Hypothetical protein && - && -	-
Os11g0595200	-1.68904	3.03295e-12	1.18182e-10	PAP fibrillin family protein && Q9LW57.1 RecName: Full=Probable plastid-lipid-associated protein 6, chloroplastic; AltName: Full=Fibrillin-4; AltName: Full=Fibrillin-6; AltName: Full=Harpin-binding protein 1; Short=HrBP1; AltName: Full=Plastoglobulin 30.45; Short=AtPGL30.4; Flags: Precursor && PF04755:PAP_fibrillin	-
Os10g0442400	-4.54085	3.6739e-12	1.42113e-10	Similar to UDP-glucoronosyl and UDP-glucosyl transferase family protein%2C expressed && Q9SJL0.1 RecName: Full=UDP-glycosyltransferase 86A1 && PF00201:UDP-glucoronosyl and UDP-glucosyl transferase	UDPGT
Os04g0634500	-1.36371	3.7712e-12	1.45452e-10	- && Q8GYA4.3 RecName: Full=Cysteine-rich receptor-like protein kinase 10; Short=Cysteine-rich RLK10; AltName: Full=Receptor-like protein kinase 4; Flags: Precursor && PF07714:Protein tyrosine kinase	Pkinase_Tyr
Os03g0130100	-3.52288	4.11729e-12	1.57199e-10	Similar to Acyl-activating enzyme 11 && Q9SS00.1 RecName: Full=Probable acyl-activating enzyme 12, peroxisomal && PF00501:AMP-binding enzyme|PF13193:AMP-binding enzyme C-terminal domain	AMP-binding
Os12g0186600	-2.29497	4.34413e-12	1.65383e-10	Conserved hypothetical protein && - && -	-
Os12g0584700	-3.66542	4.54377e-12	1.72241e-10	Similar to Aminotransferase-like && - && -	-
Os11g0489250	-1.45712	6.08496e-12	2.27409e-10	Similar to Cytochrome P450 family protein%2C expressed && Q9LMX7.1 RecName: Full=Cytochrome P450 78A5; AltName: Full=Protein KLUH && PF00067:Cytochrome P450	p450
Os10g0490900	-1.59284	6.27451e-12	2.33833e-10	Similar to Secretory protein && C0HJG8.1 RecName: Full=Basic secretory protease; AltName: Full=Boswellia basic secretory protease; Short=BBSP, partial [Boswellia serrata] && PF04450:Peptidase of plants and bacteria	-
Os06g0624900	-1.64406	7.50905e-12	2.775e-10	Similar to zinc-binding family protein && - && -	-
Os01g0347300	-1.2071	7.96705e-12	2.93199e-10	Conserved hypothetical protein && - && -	-
Os11g0240600	-1.62674	8.43886e-12	3.09701e-10	Alpha/beta hydrolase fold-3 domain containing protein && Q9LT10.1 RecName: Full=Probable carboxylesterase 18; AltName: Full=AtCXE18 && PF07859:alpha/beta hydrolase fold	Abhydrolase_3
Os07g0138200	-1.76753	8.87322e-12	3.24743e-10	- && Q9SK55.1 RecName: Full=Transcription factor JUNGBRUNNEN 1; AltName: Full=NAC domain-containing protein 42; Short=ANAC042 && PF02365:No apical meristem (NAM) protein	NAM
Os06g0501900	-2.72399	1.10651e-11	4.01632e-10	- && Q6YTF5.1 RecName: Full=Cytochrome P450 76M5 && PF00067:Cytochrome P450	p450
Os06g0726300	-1.96956	1.1469e-11	4.15722e-10	- && Q9ZVP8.2 RecName: Full=NAC domain-containing protein 35; Short=ANAC035; AltName: Full=Protein LONG VEGETATIVE PHASE 1; Short=AtLOV1 && PF02365:No apical meristem (NAM) protein	NAM
Os07g0539200	-1.70445	1.25245e-11	4.509e-10	Conserved hypothetical protein && Q03278.2 RecName: Full=Retrovirus-related Pol polyprotein from type-1 retrotransposable element R2; AltName: Full=Retrovirus-related Pol polyprotein from type I retrotransposable element R2; Includes: RecName: Full=Reverse transcriptase; Includes: RecName: Full=Endonuclease && -	-
Os08g0475100	-3.07485	1.63893e-11	5.85266e-10	Alpha/beta hydrolase fold-3 domain containing protein && R4X4V6.1 RecName: Full=Tuliposide A-converting enzyme b2, amyloplastic; Short=TgTCEA-b2; Flags: Precursor && PF07859:alpha/beta hydrolase fold	Abhydrolase_3
Os06g0215600	-1.79838	1.8088e-11	6.41603e-10	- && Q69TI0.1 RecName: Full=Putative 12-oxophytodienoate reductase 5; AltName: Full=OPDA-reductase 5; Short=OsOPR5 && PF00724:NADH:flavin oxidoreductase / NADH oxidase family	Oxidored_FMN
Os03g0575200	-1.94075	2.01432e-11	7.11645e-10	- && Q84MS3.1 RecName: Full=Probable potassium transporter 16; AltName: Full=OsHAK16 && PF02705:K+ potassium transporter	K_trans
Os03g0650900	-1.04136	2.10363e-11	7.41221e-10	- && Q7XZZ3.1 RecName: Full=Probable E3 ubiquitin-protein ligase BAH1-like 1; AltName: Full=RING-type E3 ubiquitin transferase BAH1-like 1 >A2XK56.1 RecName: Full=Probable E3 ubiquitin-protein ligase BAH1-like 1; AltName: Full=RING-type E3 ubiquitin transferase BAH1-like && PF13920:Zinc finger, C3HC4 type (RING finger)	-
Os03g0415200	-1.12057	2.14187e-11	7.49712e-10	Similar to MAP3K protein kinase-like protein && Q93XX5.1 RecName: Full=PI-PLC X domain-containing protein At5g67130; Flags: Precursor && -	-
Os03g0215700	-1.5017	2.2941e-11	7.98774e-10	Myosin II heavy chain-like family protein && Q10PZ6.1 RecName: Full=Microtubule-associated protein 70-4; Short=AtMAP70-4; AltName: Full=70 kDa microtubule-associated protein 4 && PF07058:Microtubule-associated protein 70	-
Os03g0129100	-1.27302	2.38006e-11	8.27616e-10	- && Q0DC45.2 RecName: Full=MLO protein homolog 1; AltName: Full=OsMLO1 && PF03094:Mlo family	-
Os04g0445000	-1.24642	2.40888e-11	8.36543e-10	- && Q7XUW4.2 RecName: Full=Potassium channel KOR2; AltName: Full=K(+) outward-rectifying channel 2 && PF00027:Cyclic nucleotide-binding domain|PF12796:Ankyrin repeats (3 copies)|PF13637:Ankyrin repeats (many copies)	cNMP_binding
Os04g0480700	-1.57043	2.41942e-11	8.39101e-10	Cytochrome P450 family protein && O81970.1 RecName: Full=Cytochrome P450 71A9; AltName: Full=Cytochrome P450 CP1 && PF00067:Cytochrome P450	p450
Os04g0660900	-5.47562	2.67343e-11	9.18779e-10	- && Q8RX77.1 RecName: Full=Protein NRT1/ PTR FAMILY 2.13; Short=AtNPF2.13; AltName: Full=Nitrate transporter 1.7 && PF00854:POT family	-
Os11g0702100	-2.37149	2.73396e-11	9.38365e-10	Similar to Class III chitinase homologue (OsChib3H-h) (Fragment) && Q7GCM7.1 RecName: Full=Xylanase inhibitor protein 1; AltName: Full=Class III chitinase homolog a; AltName: Full=RIXI protein; Flags: Precursor && PF00704:Glycosyl hydrolases family 18	-
Os09g0452400	-1.3964	2.75003e-11	9.42658e-10	Peptidase A1 domain containing protein && Q766C3.1 RecName: Full=Aspartic proteinase nepenthesin-1; AltName: Full=Nepenthesin-I; Flags: Precursor && PF14543:Xylanase inhibitor N-terminal|PF14541:Xylanase inhibitor C-terminal	-
Os01g0695800	-2.66767	3.18597e-11	1.08229e-09	- && Q9M0M2.2 RecName: Full=ABC transporter B family member 9; Short=ABC transporter ABCB.9; Short=AtABCB9; AltName: Full=Multidrug resistance protein 9; AltName: Full=P-glycoprotein 9 && PF00005:ABC transporter	ABC_tran
Os08g0556300	-1.72368	3.22443e-11	1.09395e-09	Glycolipid transfer protein domain domain containing protein && O64587.1 RecName: Full=Accelerated cell death 11; AltName: Full=Ceramide-1-phosphate transfer protein ACD11; AltName: Full=Glycolipid transfer protein domain-containing protein ACD11 && PF08718:Glycolipid transfer protein (GLTP)	-
Os07g0258400	-1.02745	3.45244e-11	1.16683e-09	- && Q0D7E4.1 RecName: Full=Metal transporter Nramp1; Short=OsNramp1 && PF01566:Natural resistance-associated macrophage protein	-
Os03g0584400	-3.11531	3.48576e-11	1.17659e-09	ATPase%2C AAA-type%2C core domain containing protein && Q9FN75.1 RecName: Full=AAA-ATPase At5g17760 && PF00004:ATPase family associated with various cellular activities (AAA)	AAA
Os03g0656100	-1.47027	3.61986e-11	1.21496e-09	Similar to Hsp20/alpha crystallin family protein%2C expressed && - && -	-
Os03g0235000	-1.37169	3.62236e-11	1.21496e-09	- && Q9FG34.1 RecName: Full=Peroxidase 54; Short=Atperox P54; AltName: Full=ATP29a; Flags: Precursor && PF00141:Peroxidase	-
Os04g0523812	-1.59309	4.00119e-11	1.3319e-09	Conserved hypothetical protein && Q9SCP6.1 RecName: Full=UDP-glycosyltransferase 73D1 && PF00201:UDP-glucoronosyl and UDP-glucosyl transferase	UDPGT
Os04g0205200	-2.71059	4.13741e-11	1.37208e-09	NB-ARC domain containing protein && Q9STE5.1 RecName: Full=Putative disease resistance RPP13-like protein 2 && PF00931:NB-ARC domain	NB-ARC
Os02g0122100	-1.69715	4.57583e-11	1.51368e-09	- && O64642.2 RecName: Full=UTP:RNA uridylyltransferase 1 && -	-
Os03g0307200	-2.24305	5.33492e-11	1.75384e-09	- && Q10MI9.2 RecName: Full=Nicotianamine synthase 2; AltName: Full=S-adenosyl-L-methionine:S-adenosyl-L-methionine:S-adenosyl-methionine 3-amino-3-carboxypropyltransferase 2; Short=OsNAS2 && PF03059:Nicotianamine synthase protein	-
Os11g0702400	-2.72766	5.44266e-11	1.78704e-09	Zinc finger%2C C2H2-type domain containing protein && Q681X4.1 RecName: Full=Zinc finger protein ZAT5 && PF13912:C2H2-type zinc finger	-
Os05g0472700	-1.05777	5.58214e-11	1.83057e-09	- && Q6L8G0.1 RecName: Full=Zinc transporter 5; AltName: Full=ZRT/IRT-like protein 5; Short=OsZIP5; Flags: Precursor && PF02535:ZIP Zinc transporter	-
Os05g0537100	-1.49107	6.35647e-11	2.07423e-09	- && Q8VWQ5.1 RecName: Full=Probable WRKY transcription factor 50; AltName: Full=WRKY DNA-binding protein 50 && PF03106:WRKY DNA -binding domain	WRKY
Os03g0635800	-1.34324	6.71104e-11	2.18187e-09	Protein of unknown function DUF828%2C plant family protein && Q8W4K5.1 RecName: Full=VAN3-binding protein; AltName: Full=Protein FORKED 1 && PF05703:Auxin canalisation	-
Os02g0818900	-1.18321	7.78336e-11	2.49378e-09	Heavy metal transport/detoxification protein domain containing protein && - && -	-
Os07g0167700	-3.25265	8.02046e-11	2.56355e-09	Conserved hypothetical protein && - && -	-
Os02g0517700	-2.63735	8.16136e-11	2.59606e-09	Conserved hypothetical protein && - && PF05553:Cotton fibre expressed protein	-
Os07g0663900	-5.44631	8.38641e-11	2.66445e-09	Similar to Oxidoreductase%2C short chain dehydrogenase/reductase family protein%2C expressed && Q7FAE1.1 RecName: Full=Momilactone A synthase; Short=OsMAS && PF00106:short chain dehydrogenase	adh_short
Os09g0111100	-1.10139	8.43145e-11	2.67555e-09	- && Q0J3H7.1 RecName: Full=Cyclin-D3-2; AltName: Full=G1/S-specific cyclin-D3-2; Short=CycD3;2 && PF00134:Cyclin, N-terminal domain	-
Os01g0221100	-2.45489	9.88205e-11	3.1172e-09	- && Q5NAZ7.2 RecName: Full=Jasmonic acid-amido synthetase JAR2; AltName: Full=Auxin-responsive GH3-like protein 3; Short=OsGH3-3; AltName: Full=Indole-3-acetic acid-amido synthetase GH3.3; AltName: Full=Jasmonate-amino acid synthetase JAR1; AltName: Full=Protein JASMONATE RESISTANT 2; Short=OsJAR2 && PF03321:GH3 auxin-responsive promoter	-
Os08g0424100	-2.02906	1.06195e-10	3.33394e-09	- && Q8L817.1 RecName: Full=Alpha carbonic anhydrase 7; Short=AtaCA7; Short=AtalphaCA7; AltName: Full=Alpha carbonate dehydratase 7; Flags: Precursor && PF00194:Eukaryotic-type carbonic anhydrase	-
Os06g0169001	-3.98353	1.10162e-10	3.45438e-09	GOS9 protein && A2WMH2.1 RecName: Full=Protein GOS9 >P0C5C6.1 RecName: Full=Protein GOS9 && PF01419:Jacalin-like lectin domain	-
Os02g0756200	-1.01004	1.1266e-10	3.51736e-09	Similar to Phi-1-like phosphate-induced protein && Q9ZPE7.1 RecName: Full=Protein EXORDIUM; Flags: Precursor && PF04674:Phosphate-induced protein 1 conserved region	-
Os04g0598800	-1.04116	1.14334e-10	3.56414e-09	- && Q39191.2 RecName: Full=Wall-associated receptor kinase 1; Flags: Precursor && PF00069:Protein kinase domain|PF07645:Calcium-binding EGF domain	Pkinase
Os02g0582800	-1.00478	1.236e-10	3.83941e-09	Conserved hypothetical protein && - && -	-
Os02g0612200	-1.90007	1.28479e-10	3.97236e-09	NB-ARC domain containing protein && - && PF00931:NB-ARC domain	NB-ARC
Os09g0459200	-1.3471	1.28705e-10	3.97472e-09	- && - && -	-
Os02g0111600	-1.83475	1.55039e-10	4.74922e-09	- && Q9LMN7.1 RecName: Full=Wall-associated receptor kinase 5; Flags: Precursor && PF00069:Protein kinase domain|PF13947:Wall-associated receptor kinase galacturonan-binding|PF07645:Calcium-binding EGF domain	Pkinase
Os01g0121600	-1.27281	1.92653e-10	5.79279e-09	- && - && -	-
Os11g0667000	-1.58461	1.96376e-10	5.89285e-09	- && Q9LY50.1 RecName: Full=Putative serine/threonine-protein kinase-like protein CCR3; AltName: Full=Protein CRINKLY 4 RELATED 3; Short=AtCRR3; Flags: Precursor && PF00069:Protein kinase domain	Pkinase
Os03g0231150	-1.11854	2.12422e-10	6.35994e-09	Similar to Hox19 (Fragment) && Q8GRL4.1 RecName: Full=Homeobox-leucine zipper protein HOX19; AltName: Full=HD-ZIP protein HOX19; AltName: Full=Homeodomain transcription factor HOX19; AltName: Full=OsHox19 >A2XE76.1 RecName: Full=Homeobox-leucine zipper protein HOX19; AltName: Full=HD-ZIP protein HOX19; AltName: Full=Homeodomain transcription factor HOX19; AltName: Full=OsHox19 && PF02183:Homeobox…	HALZ
Os01g0719100	-1.24981	2.14804e-10	6.41676e-09	- && Q8VZK0.1 RecName: Full=E3 ubiquitin-protein ligase MIEL1; AltName: Full=MYB30-interacting E3 ligase 1 && PF13639:Ring finger domain|PF14599:Zinc-ribbon|PF05495:CHY zinc finger	zf-CHY
Os09g0497900	-1.77819	2.30415e-10	6.8599e-09	- && Q9FLJ2.1 RecName: Full=NAC domain-containing protein 100; Short=ANAC100; Short=AtNAC5 && PF02365:No apical meristem (NAM) protein	NAM
Os01g0606000	-1.20084	2.33935e-10	6.94129e-09	- && Q8LR09.1 RecName: Full=Bidirectional sugar transporter SWEET6a; Short=OsSWEET6a && PF03083:Sugar efflux transporter for intercellular exchange	-
Os03g0766800	-2.4943	2.68752e-10	7.89482e-09	Conserved hypothetical protein && - && -	-
Os05g0565701	-1.01858	2.76381e-10	8.08307e-09	Conserved hypothetical protein && - && -	-
Os11g0543500	-2.31613	2.82795e-10	8.25246e-09	Similar to H0502B11.6 protein && Q68CP4.2 RecName: Full=Heparan-alpha-glucosaminide N-acetyltransferase; AltName: Full=Transmembrane protein 76 && PF07786:Protein of unknown function (DUF1624)	-
Os02g0684400	-1.25629	2.98773e-10	8.69001e-09	- && - && -	-
Os03g0216700	-1.827	3.31855e-10	9.59951e-09	- && Q9SYD6.2 RecName: Full=Protein DETOXIFICATION 42; Short=AtDTX42; AltName: Full=Aluminum-activated citrate transporter; AltName: Full=AtMATE; AltName: Full=FRD-like protein; AltName: Full=Multidrug and toxic compound extrusion protein 42; Short=MATE protein 42 && PF01554:MatE	MatE
Os08g0374000	-4.06212	3.4448e-10	9.93219e-09	- && - && PF00407:Pathogenesis-related protein Bet v I family	-
Os11g0650500	-1.005	3.55656e-10	1.02181e-08	Hypothetical conserved gene && - && PF13768:von Willebrand factor type A domain	-
Os02g0332800	-1.34349	3.57797e-10	1.02603e-08	Hypothetical gene && - && -	-
Os04g0686800	-1.27683	3.681e-10	1.05216e-08	- && Q7XTL7.3 RecName: Full=Vacuolar iron transporter homolog 5; AltName: Full=Protein NODULIN-LIKE 5 && PF01988:VIT family	DUF125
Os05g0176300	-1.35119	4.06421e-10	1.15423e-08	- && - && PF15697:Domain of unknown function (DUF4666)	-
Os06g0255400	-1.56453	4.1214e-10	1.16922e-08	Similar to Nudix hydrolase 18%2C mitochondrial precursor (EC 3.6.1.-) (AtNUDT18) && Q8VY81.1 RecName: Full=Nudix hydrolase 21, chloroplastic; Short=AtNUDT21; Flags: Precursor && PF00293:NUDIX domain	NUDIX
Os08g0124100	-1.30708	4.1391e-10	1.17298e-08	Concanavalin A-like lectin/glucanase%2C subgroup domain containing protein && Q9LXA5.1 RecName: Full=L-type lectin-domain containing receptor kinase IX.1; Short=LecRK-IX.1; Flags: Precursor && PF00069:Protein kinase domain|PF00139:Legume lectin domain	Pkinase
Os02g0714600	-1.15835	4.48436e-10	1.26811e-08	Ribose-phosphate pyrophosphokinase 4 (EC 2.7.6.1) (Phosphoribosyl pyrophosphate synthetase 4) && Q6ZFT5.1 RecName: Full=Ribose-phosphate pyrophosphokinase 4; AltName: Full=Phosphoribosyl pyrophosphate synthase 4 && PF00156:Phosphoribosyl transferase domain|PF13793:N-terminal domain of ribose phosphate pyrophosphokinase	Pribosyltran
Os12g0428000	-1.68037	4.60091e-10	1.29692e-08	- && Q9FKW8.1 RecName: Full=Thiosulfate sulfurtransferase 18; AltName: Full=Sulfurtransferase 18; Short=AtStr18 && PF00581:Rhodanese-like domain	Rhodanese
Os04g0142400	-4.2022	4.82489e-10	1.35717e-08	Conserved hypothetical protein && - && -	-
Os08g0390700	-4.80048	4.98321e-10	1.3929e-08	Similar to 2-oxoglutarate-dependent oxygenase && Q84TC2.1 RecName: Full=DIBOA-glucoside dioxygenase BX6; AltName: Full=2,4-dihydroxy-1,4-benzoxazin-3-one-glucoside dioxygenase; AltName: Full=2-oxoglutarate-dependent dioxygenase BX6; AltName: Full=Protein BENZOXAZINONE SYNTHESIS 6 && -	-
Os04g0415800	-1.1786	5.12621e-10	1.42716e-08	- && - && PF14368:Probable lipid transfer	-
Os08g0557200	-2.12886	5.32339e-10	1.4801e-08	Metallophosphoesterase domain containing protein && Q8H5F8.1 RecName: Full=Manganese-dependent ADP-ribose/CDP-alcohol diphosphatase; AltName: Full=ADPRibase-Mn; AltName: Full=CDP-choline phosphohydrolase && PF00149:Calcineurin-like phosphoesterase	Metallophos
Os12g0556300	-2.34121	5.67191e-10	1.56714e-08	Calmodulin binding protein-like family protein && Q0WVV6.1 RecName: Full=Calmodulin-binding protein 60 D && PF07887:Calmodulin binding protein-like	-
Os04g0471300	-1.82143	5.72449e-10	1.58002e-08	- && - && -	-
Os04g0359700	-1.93169	5.7402e-10	1.58271e-08	Hypothetical conserved gene && Q9SV68.1 RecName: Full=Putative quinone-oxidoreductase homolog, chloroplastic && PF13602:Zinc-binding dehydrogenase|PF08240:Alcohol dehydrogenase GroES-like domain	ADH_N
Os02g0523100	-3.36114	5.84219e-10	1.60915e-08	Hypothetical conserved gene && - && PF05553:Cotton fibre expressed protein	-
Os05g0474800	-1.37281	6.4917e-10	1.77514e-08	- && Q6IEQ7.1 RecName: Full=WRKY transcription factor WRKY24; Short=OsWRKY24 && PF03106:WRKY DNA -binding domain	WRKY
Os11g0126800	-1.03399	6.83918e-10	1.8663e-08	Nucleoside phosphatase GDA1/CD39 family protein && Q2QYE1.2 RecName: Full=Probable apyrase 3; Short=OsAPY3; AltName: Full=ATP-diphosphatase; AltName: Full=ATP-diphosphohydrolase; AltName: Full=Adenosine diphosphatase; Short=ADPase; Flags: Precursor && PF01150:GDA1/CD39 (nucleoside phosphatase) family	-
Os01g0155500	-1.00135	6.86422e-10	1.87121e-08	- && Q9LX66.1 RecName: Full=Receptor-like protein kinase HERK 1; AltName: Full=Protein HERCULES RECEPTOR KINASE 1; Flags: Precursor && PF07714:Protein tyrosine kinase|PF12819:Carbohydrate-binding protein of the ER	Pkinase_Tyr
Os08g0547600	-2.61851	7.61652e-10	2.05724e-08	- && Q9SD40.2 RecName: Full=Protein SHI RELATED SEQUENCE 1; AltName: Full=Protein STYLISH 1 && -	-
Os02g0286933	-1.34401	7.84848e-10	2.11343e-08	Conserved hypothetical protein && - && -	-
Os01g0802700	-1.50978	8.13377e-10	2.18581e-08	- && Q5VQY3.1 RecName: Full=Probable auxin efflux carrier component 9; Short=OsPIN9 && PF03547:Membrane transport protein	-
Os12g0508500	-3.15745	8.30193e-10	2.22648e-08	- && Q7XHI9.1 RecName: Full=Transcription factor bHLH84; AltName: Full=Basic helix-loop-helix protein 84; Short=AtbHLH84; Short=bHLH 84; AltName: Full=bHLH transcription factor bHLH084 && PF00010:Helix-loop-helix DNA-binding domain	HLH
Os10g0535800	-1.78172	8.31739e-10	2.22837e-08	Protein of unknown function Cys-rich domain containing protein && - && -	-
Os02g0759400	-2.47391	8.37829e-10	2.24242e-08	- && Q84W40.2 RecName: Full=RING-H2 finger protein ATL11; AltName: Full=RING-type E3 ubiquitin transferase ATL11; Flags: Precursor && PF13639:Ring finger domain	-
Os08g0401800	-2.90472	8.52992e-10	2.2784e-08	- && P86387.1 RecName: Full=Phospholipase D alpha 1; Short=CpPLD1; AltName: Full=Choline phosphatase 1; AltName: Full=Phosphatidylcholine-hydrolyzing phospholipase D 1 && PF12357:Phospholipase D C terminal|PF00614:Phospholipase D Active site motif	-
Os03g0325600	-2.33017	8.58097e-10	2.28973e-08	- && Q10M29.1 RecName: Full=WUSCHEL-related homeobox 6; AltName: Full=OsWOX6 && PF00046:Homeobox domain	Homeobox
Os07g0524900	-1.06675	8.70737e-10	2.32112e-08	Protein of unknown function DUF6%2C transmembrane domain containing protein && Q9FGG3.1 RecName: Full=WAT1-related protein At5g64700 && PF00892:EamA-like transporter family	DUF6
Os01g0902700	-1.71958	8.93921e-10	2.37575e-08	- && Q9M390.1 RecName: Full=Protein NRT1/ PTR FAMILY 8.1; Short=AtNPF8.1; AltName: Full=Peptide transporter PTR1 && PF00854:POT family	-
Os02g0129800	-1.50007	9.13612e-10	2.42565e-08	Conserved hypothetical protein && - && -	-
Os04g0664400	-2.24071	1.00831e-09	2.66106e-08	- && Q8S983.1 RecName: Full=Auxin response factor 11; AltName: Full=OsARF5; AltName: Full=OsMP; AltName: Full=Protein MONOPTEROS-like >Q01K26.2 RecName: Full=Auxin response factor 11; AltName: Full=OsARF5; AltName: Full=OsMP; AltName: Full=Protein MONOPTEROS-like && PF02362:B3 DNA binding domain|PF06507:Auxin response factor	Auxin_resp
Os03g0369000	-1.06648	1.03676e-09	2.72801e-08	- && Q9FEQ8.1 RecName: Full=Peroxidase 2; AltName: Full=Plasma membrane-bound peroxidase 2; Short=pmPOX2; Flags: Precursor && PF00141:Peroxidase	-
Os10g0124400	-1.58009	1.0405e-09	2.73512e-08	Hypothetical conserved gene && - && PF00931:NB-ARC domain	NB-ARC
Os07g0683200	-1.15906	1.13018e-09	2.95913e-08	- && A0SPJ6.1 RecName: Full=NAC transcription factor NAM-B2; Short=TtNAM-B2 && -	-
Os07g0677100	-1.27641	1.13702e-09	2.97117e-08	- && A2YPX3.2 RecName: Full=Peroxidase 2; Flags: Precursor && PF00141:Peroxidase	-
Os04g0161100	-4.14183	1.19883e-09	3.12344e-08	Similar to OSIGBa0102O13.5 protein && - && -	-
Os05g0460000	-1.55788	1.22083e-09	3.17141e-08	- && Q9LHA8.1 RecName: Full=Probable mediator of RNA polymerase II transcription subunit 37c; AltName: Full=Heat shock 70 kDa protein 4; AltName: Full=Heat shock cognate 70 kDa protein 4; AltName: Full=Heat shock cognate protein 70-4; Short=AtHsc70-4; AltName: Full=Heat shock protein 70-4; Short=AtHsp70-4 && PF00012:Hsp70 protein	HSP70
Os05g0226900	-6.60285	1.24523e-09	3.22635e-08	- && - && -	-
Os05g0493100	-1.63158	1.26049e-09	3.26165e-08	Similar to KI domain interacting kinase 1 && Q9M0X5.1 RecName: Full=Cysteine-rich receptor-like protein kinase 25; Short=Cysteine-rich RLK25; Flags: Precursor && PF01657:Salt stress response/antifungal|PF07714:Protein tyrosine kinase	Pkinase_Tyr
Os01g0254850	-2.42175	1.31363e-09	3.39252e-08	Hypothetical conserved gene && - && -	-
Os05g0181700	-1.46092	1.5365e-09	3.911e-08	Conserved hypothetical protein && - && -	-
Os12g0145400	-1.34397	1.53653e-09	3.911e-08	- && Q5BPJ0.1 RecName: Full=Protein trichome birefringence-like 11 && PF13839:GDSL/SGNH-like Acyl-Esterase family found in Pmr5 and Cas1p|PF14416:PMR5 N terminal Domain	-
Os02g0100600	-1.03198	1.56779e-09	3.97908e-08	Harpin-induced 1 domain containing protein && - && PF03168:Late embryogenesis abundant protein	-
Os12g0548800	-1.14136	1.57986e-09	4.0059e-08	Armadillo-type fold domain containing protein && - && -	-
Os06g0166400	-1.02478	1.75118e-09	4.3982e-08	- && O22174.1 RecName: Full=Ethylene-responsive transcription factor ERF008 && PF00847:AP2 domain	AP2
Os02g0533800	-1.99657	1.92773e-09	4.81879e-08	Similar to ATPase inhibitor && - && -	-
Os01g0522400	-1.57374	1.93073e-09	4.82172e-08	Armadillo-like helical domain containing protein && - && -	-
Os01g0934800	-2.14339	2.15121e-09	5.34213e-08	- && A2WYS7.2 RecName: Full=Esterase PIR7B >Q0JG99.2 RecName: Full=Esterase PIR7B && PF12697:Alpha/beta hydrolase family	-
Os06g0673800	-1.36019	2.25305e-09	5.57414e-08	Conserved hypothetical protein && - && -	-
Os02g0584800	-1.63314	2.38294e-09	5.86456e-08	- && - && PF00403:Heavy-metal-associated domain	HMA
Os02g0213700	-4.03881	2.38873e-09	5.866e-08	Similar to H0311C03.5 protein && Q9ZUH1.1 RecName: Full=BTB/POZ domain-containing protein At2g24240 && -	-
Os05g0506000	-1.68246	2.42016e-09	5.93218e-08	- && Q8L730.1 RecName: Full=Protein SULFUR DEFICIENCY-INDUCED 2 && PF13414:TPR repeat	-
Os08g0352100	-6.24217	2.4238e-09	5.93562e-08	Conserved hypothetical protein && - && -	-
Os04g0653700	-3.13235	2.47404e-09	6.05306e-08	- && - && -	-
Os05g0195200	-1.36933	2.50895e-09	6.11588e-08	- && Q6L4N4.1 RecName: Full=Zinc finger CCCH domain-containing protein 35; Short=OsC3H35; AltName: Full=Protein DELAY OF THE ONSET OF SENESCENCE-like && PF00642:Zinc finger C-x8-C-x5-C-x3-H type (and similar)	zf-CCCH
Os04g0603400	-1.81662	2.64115e-09	6.42632e-08	Similar to OSIGBa0118P15.3 protein && - && -	-
Os01g0878700	-2.29402	2.7553e-09	6.68565e-08	- && Q8GUM3.1 RecName: Full=Amino acid permease 5; AltName: Full=Amino acid transporter AAP5 && PF01490:Transmembrane amino acid transporter protein	Aa_trans
Os12g0639500	-1.18265	2.98152e-09	7.20815e-08	ATPase%2C AAA-type%2C core domain containing protein && Q9FLD5.1 RecName: Full=AAA-ATPase ASD, mitochondrial; AltName: Full=AAA-ATPase 1; AltName: Full=Protein ATPASE-IN-SEED-DEVELOPMENT && PF14363:Domain associated at C-terminal with AAA|PF00004:ATPase family associated with various cellular activities (AAA)	AAA
Os02g0515200	-1.07948	3.03511e-09	7.33102e-08	BAR domain containing protein && O22799.2 RecName: Full=Uncharacterized protein At2g33490 && -	-
Os01g0924933	-1.54306	3.06834e-09	7.38436e-08	- && Q94CD1.1 RecName: Full=Omega-hydroxypalmitate O-feruloyl transferase; AltName: Full=Omega-hydroxyacid hydroxycinnamoyltransferase; AltName: Full=Protein ALIPHATIC SUBERIN FERULOYL TRANSFERASE && PF02458:Transferase family	-
Os12g0438300	-3.71787	3.29135e-09	7.90669e-08	NB-ARC domain containing protein && Q40392.1 RecName: Full=TMV resistance protein N && PF00931:NB-ARC domain	NB-ARC
Os06g0530400	-1.3172	3.75269e-09	8.94199e-08	- && Q5Z6B6.2 RecName: Full=NAC domain-containing protein 76; Short=ONAC076 && -	-
Os09g0531600	-1.273	4.09363e-09	9.70205e-08	- && Q9SD40.2 RecName: Full=Protein SHI RELATED SEQUENCE 1; AltName: Full=Protein STYLISH 1 && PF05142:Domain of unknown function (DUF702)	-
Os06g0535200	-1.16494	4.72196e-09	1.11315e-07	Zinc finger%2C RING/FYVE/PHD-type domain containing protein && Q9LRB7.1 RecName: Full=E3 ubiquitin-protein ligase EL5; AltName: Full=Protein ELICITOR 5 && PF13639:Ring finger domain	-
Os12g0614600	-1.11445	4.79637e-09	1.12778e-07	- && Q2QM77.1 RecName: Full=Protein kinase PINOID; Short=OsPID && PF00069:Protein kinase domain	Pkinase
Os01g0963800	-1.66854	4.98116e-09	1.16802e-07	Conserved hypothetical protein && - && -	-
Os12g0617400	-3.26777	4.98811e-09	1.16861e-07	- && O24592.2 RecName: Full=9-cis-epoxycarotenoid dioxygenase 1, chloroplastic; AltName: Full=Protein VIVIPAROUS14; Short=VP-14; Short=VP14; Flags: Precursor && PF03055:Retinal pigment epithelial membrane protein	RPE65
Os11g0484000	-1.11488	5.09782e-09	1.18836e-07	- && Q2R483.1 RecName: Full=Probable bifunctional methylthioribulose-1-phosphate dehydratase/enolase-phosphatase E1; Includes: RecName: Full=Methylthioribulose-1-phosphate dehydratase; Short=MTRu-1-P dehydratase; Includes: RecName: Full=Enolase-phosphatase E1; AltName: Full=2,3-diketo-5-methylthio-1-phosphopentane phosphatase && PF13419:Haloacid dehalogenase-like hydrolase|PF00596:Class II Aldola…	Aldolase_II
Os08g0546800	-1.66613	5.09931e-09	1.18836e-07	- && Q6Z9C8.1 RecName: Full=Heat stress transcription factor B-2b; AltName: Full=Heat stress transcription factor 2; Short=rHsf2; AltName: Full=Heat stress transcription factor 21; Short=OsHsf-21 && PF00447:HSF-type DNA-binding	HSF_DNA-bind
Os01g0223500	-1.00178	5.3363e-09	1.23923e-07	- && Q9C857.1 RecName: Full=GDSL esterase/lipase At1g31550; AltName: Full=Extracellular lipase At1g31550; Flags: Precursor && -	-
Os02g0186800	-1.1551	5.50565e-09	1.27744e-07	Cytochrome P450 family protein && A6YIH8.1 RecName: Full=Premnaspirodiene oxygenase; Short=HPO; AltName: Full=Cytochrome P450 71D55 && PF00067:Cytochrome P450	p450
Os08g0384500	-1.20492	5.86258e-09	1.35079e-07	- && Q6YW62.2 RecName: Full=ABC transporter G family member 44; Short=OsABCG44; AltName: Full=Pleiotropic drug resistance protein 17; Short=OsPDR17 && PF08370:Plant PDR ABC transporter associated|PF01061:ABC-2 type transporter|PF00005:ABC transporter	ABC2_membrane
Os01g0677900	-3.26803	6.22202e-09	1.42988e-07	Protein of unknown function DUF2921 domain containing protein && - && -	-
Os11g0138950	-1.47545	6.24752e-09	1.43449e-07	Hypothetical gene && Q9LFR7.1 RecName: Full=Probable carboxylesterase 17; AltName: Full=AtCXE17 && PF07859:alpha/beta hydrolase fold	Abhydrolase_3
Os03g0242300	-1.35314	6.56768e-09	1.5054e-07	Hypothetical protein && - && -	-
Os01g0283600	-2.95563	6.96521e-09	1.58827e-07	- && Q6K9A2.1 RecName: Full=Cinnamoyl-CoA reductase 1; Short=OsCCR1 && PF01370:NAD dependent epimerase/dehydratase family	Epimerase
Os12g0555200	-3.15333	7.64434e-09	1.73121e-07	- && - && PF00407:Pathogenesis-related protein Bet v I family	-
Os03g0718800	-1.44524	7.69396e-09	1.73948e-07	Similar to Physical impedance induced protein && Q01595.1 RecName: Full=Cortical cell-delineating protein; AltName: Full=Root-specific protein ZRP3; Flags: Precursor && PF14547:Hydrophobic seed protein	-
Os02g0184700	-1.23523	8.85293e-09	1.98793e-07	Cytochrome P450 family protein && Q6YV88.1 RecName: Full=Ent-cassadiene C2-hydroxylase; AltName: Full=Cytochrome P450 71Z7 && PF00067:Cytochrome P450	p450
Os06g0214300	-1.15056	8.98976e-09	2.01695e-07	Alpha/beta hydrolase fold-3 domain containing protein && Q9SMN0.1 RecName: Full=Probable carboxylesterase 12; AltName: Full=AtCXE12 && PF07859:alpha/beta hydrolase fold	Abhydrolase_3
Os03g0379300	-1.00132	1.0186e-08	2.27379e-07	- && Q9SN74.1 RecName: Full=Transcription factor bHLH47; AltName: Full=Basic helix-loop-helix protein 47; Short=AtbHLH47; Short=bHLH 47; AltName: Full=Protein POPEYE; AltName: Full=Transcription factor EN 139; AltName: Full=bHLH transcription factor bHLH047 && -	-
Os01g0508100	-1.6503	1.04207e-08	2.32382e-07	- && B7F924.1 RecName: Full=NRR repressor homolog 3 && PF15699:NPR1 interacting	-
Os06g0200250	-2.10813	1.04606e-08	2.32919e-07	Hypothetical conserved gene && - && -	-
Os06g0200600	-1.81186	1.09862e-08	2.44007e-07	Non-protein coding transcript && - && -	-
Os01g0600900	-5.49715	1.10094e-08	2.44319e-07	- && P12331.2 RecName: Full=Chlorophyll a-b binding protein 2, chloroplastic; AltName: Full=LHCII type I CAB-2; Short=LHCP; Flags: Precursor && PF00504:Chlorophyll A-B binding protein	-
Os01g0220700	-1.69846	1.16907e-08	2.58517e-07	- && Q5NAZ9.2 RecName: Full=Bidirectional sugar transporter SWEET3b; Short=OsSWEET3b && PF03083:Sugar efflux transporter for intercellular exchange	-
Os06g0147000	-1.29472	1.1766e-08	2.59586e-07	Conserved hypothetical protein && - && -	-
Os02g0629400	-1.10844	1.19585e-08	2.63177e-07	- && Q8LPB4.1 RecName: Full=Phytosulfokine receptor 1; Short=DcPSKR1; AltName: Full=Phytosulfokine LRR receptor kinase 1; Flags: Precursor && PF13855:Leucine rich repeat|PF00069:Protein kinase domain	Pkinase
Os11g0235200	-1.15245	1.25382e-08	2.75705e-07	- && Q56XQ6.1 RecName: Full=Protein NRT1/ PTR FAMILY 4.4; Short=AtNPF4.4; AltName: Full=Nitrate transporter 1.13 && PF00854:POT family	-
Os06g0293500	-3.83474	1.27049e-08	2.7914e-07	Conserved hypothetical protein && - && PF13962:Domain of unknown function	-
[truncated: 760 more rows]
