# Supplementary material for: Overexpression of an ART1-Interacting Gene OsNAC016 Improves Al Tolerance in Rice
Source: Int J Mol Sci. 2023 Dec 1;24(23):17036. doi: 10.3390/ijms242317036 (PMC10706868; doi:10.3390/ijms242317036)
Supplement: Supplementary file 1 [file ijms-24-17036-s001.zip › Table S3. The expression profiles of 31 downstream genes regulated by ARTl between WT and OE line in RNA-seq data..xlsx]

## Sheet: Sheet1
	WT			OE
RAP-DB	Fold change (+Al/-Al)	Q value	Significant	Fold change (+Al/-Al)	Q value	Significant			Description
Os01g0178300	5.3	0	Yes	3.9	0		Yes	OsCDT3
Os0190652100	2.6	0	Yes	2.9	0		Yes	Protein of unknown function DUF231 domain-containing protein
Os01g0716500	0.3	1	No	0.7	1		No	Methyltransferase type 12 domain-containing protein
Os01g0731600	7.4	0	Yes	452.5	0		Yes	Similar to pathogen-related protein
Os01g0766300	2.6	0	Yes	2.9	0		Yes	Conserved hypothetical protein
Os01g0869200	2.1	0	Yes	2.6	0		Yes	OsMGT1
Os01g0919100	53.5	0	Yes	258.4	0		Yes	OsFRDL4
Os01g0919200	3.8	0.263	No	55.5	0.003		No	Bacterial transferase hexapeptide repeat domain-containing protein
Os02g0131800	2.5	0	Yes	3.9	0		Yes	OsNramp4/OsNrat1
Os02g0186800	3.4	0	Yes	5.7	0		Yes	Cytochrome P450 family protein
Os02g0755900	0.2	0	Yes	2.5	0		Yes	UDP-glucuronosyl/UDP-glucosyltransferase domain-containing protein
Os02g0770800	2.9	0	Yes	12.7	0		Yes	NADH/NADPH-dependent nitrate reductase
Os03g0304100	1.6	0.563	No	2.1	0.679		No	Conserved hypothetical protein
Os03g0755100	1.6	0	Yes	2.3	0		Yes	OsALS1
Os03g0760800	3.8	0	Yes	4.7	0		Yes	A member of the GAST (gibberellin (GA)-Stimulated Transcript) family
Os04g0494900	5.6	0	Yes	7.7	0		Yes	Similar to Unidentified precursor
Os04g0583500	1.9	0	Yes	2.8	0		Yes	OsEXPA10
Os04g0419100	7.2	0	Yes	11.2	0		Yes	OsSTAR2
Os05g0119000	2.3	0.537	No	5.6	1		No	OsSTAR1
Os06g0695800	3.3	0	Yes	4.3	0		Yes	Hypothetical protein
Os07g0493100	4.4	0	Yes	6.1	0		Yes	Hypothetical protein
Os07g0587300	1.7	0.573	No	1.8	0.473		No	Homologue of WAX2/GL1, Synthesis of leaf cuticular wax
Os09g0426800	3.1	0	No	2.7	0.011		No	Similar to Subtilisin-like protease
Os09g0479900	1.8	0.001	Yes	3.2	0		Yes	OsFRDL2
Os10g0206800	2.4	0	Yes	2.8	0		Yes	Peptidase S8, subtilisin-related domain-containing protein
Os10g0524600	2.6	0	Yes	3.5	0		Yes	Similar to LrgB-like family protein
Os01g0674700	1	0.761	No	1.4	0.138	No	No		ALBINO SEEDLING LETHALITY 3, albino seedling lethality3, OsALS3
Os04g0165200	2.3	0	Yes	1	0	Yes	Yes		OsART2
Os10g0578800	3.5	0	Yes	3.9	0		Yes	Protein of unknown function DUF579, plant family protein
Os11g0490100	2.4	0	Yes	3.4	0		Yes	Allyl alcohol dehydrogenase
Os12g0227400	1.7	0	Yes	2.7	0		Yes	Conserved hypothetical protein
