# Supplementary material for: Overexpression of an ART1-Interacting Gene OsNAC016 Improves Al Tolerance in Rice
Source: Int J Mol Sci. 2023 Dec 1;24(23):17036. doi: 10.3390/ijms242317036 (PMC10706868; doi:10.3390/ijms242317036)
Supplement: Supplementary file 1 [file ijms-24-17036-s001.zip › Table S4. Primers used in the study..xlsx]

## Sheet: Sheet1
Primer name	Sequence (5' to 3')
ART1-T1-F	CCGGAATTCATGGATCGCGACCAGATGACG
ART1-T2-R	CGCGGATCCTTAGTCGTAGTCGGGGCTACCCATC
Vn-ART1-F	GCGGGATCCCATGGATCGCGACCAGATGACG
Vn-ART1-R	CGGGAATTCGGCTTGTCACCATTCTCCTCCTG
NAC016-AD-F	CCGGAATTCATGATGACCATCGACCTGCAGC
NAC016-AD-R	CGCGGATCCTCATATGGATGTGTCGTCGTTG
NAC016-BK-F	CCGGAATTCATGATGACCATCGACCTGCAGC
NAC016-BK-R	CGCGGATCCTCATATGGATGTGTCGTCGTTG
NAC016-PC1300FlagF	GGGGTACCATGATGACCATCGACCTGCAGC
NAC016-PC1300FlagR	CGGGATCCTATGGATGTGTCGTCGTTGTGAG
ART1-PC1300FlagF	GGGGTACCATGGATCGCGACCAGATGACGAAC
ART1-PC1300FlagR	CGGGATCCCTTGTCACCATTCTCCTCCTGATG
dNAC016gRT1	GTGATCATCACACAGCAGCAGTTTTAGAGCTAGAAAT
dNAC016U6a1	TGCTGCTGTGTGATGATCACCGGCAGCCAAGCCAGCA
dNAC016gRT2	CATCTCGGAGACGCAGCAGAGTTTTAGAGCTAGAAAT
dNAC016U6b2	TCTGCTGCGTCTCCGAGATGCAACACAAGCGGCAGC
NAC016pox-F	CCCAAGCTTATGATGACCATCGACCTGCAGC
NAC016pox-R	CCGACGCGTTCATATGGATGTGTCGTCGTTG
NAC016-GFP-F	CCGGAATTC ATGATGACCATCGACCTGCAGC
NAC016-GFP-R	CGCGGATCCGTATGGATGTGTCGTCGTTGTG
NAC016-VN/VC-F	CGCGGATCCCATGATGACCATCGACCTGCAGC
NAC016-VN/VC-R	CCGGAATTCCTTATGGATGTGTCGTCGTTGTG
NAC016-promotor-F	CCCAAGCTTCTCAAAAGTCAAAAGAAATCAGGT
NAC016-promotor-R	TGCCCCTGCTGCTGTGTGATGAT
NAC016-F-1300GFP	ATGATGACCATCGACCTGCAGC
NAC016-R-1300GFP	CGCGGATCCTATGGATGTGTCGTCGTTGTGAG
OsNAC016-RT-F	CAGCTGGCCTCATCATCATC
OsNAC016-RT-R	TCATCGTTGTCGTCGTCCAT
OsNAC58-RT-F	AACAACAACAACACGCCCTC
OsNAC58-RT-R	TCCGATGATCTCTTGCGCTT
OsNAC103-RT-F	GGTATTTCTTCAGCCCGCGA
OsNAC103-RT-R	GATGGGCTTGTCGGTTCCC
OsNAC122-RT-F	TGCAACCAGCAGCTTTCAGA
OsNAC122-RT-R	GCAGATGATTGTTCAGCAGTAGC
OsNAC131-RT-F	CAATGACTTTGTGCATGCCGTT
OsNAC131-RT-R	GAAACTGAAAGCCAGTCGCAG
STAR1-RT-F	TCGCATTGGCTCGCACCCT
STAR1-RT-R	TCGTCTTCTTCAGCCGCACGAT
ART1-RT-F	CCTGTGCGTGAAGAACCACT
ART1-RT-R	CAGTGCTTCTCGTGGGTCTT
HistoneH3-F	AGTTTGGTCGCTCTCGATTTCG
HistoneH3-R	TCAACAAGTTGACCACGTCAC
OsALS1-RT-F	GGTCGTCAGTCTCTGCCTTGTC
OSALS1-RT-R	CCTCCCCATCATTTTCATTTGT
OsFRDL4-RT-F	CGTCATCAGCACCATCCACAG
OsFRDL4-RT-R	TCATTTGCGAAGAAACTTCCACG
OsNRAT1-RT-F	TCGCATTGGCTCGCACCCT
OsNRAT1-RT-R	TCGTCTTCTTCAGCCGCACGAT
OsEXPA10-RT-F	ATGACCTCAAGTACTGCCTC
OsEXPA10-RT-R	CTTCTCGAAGGACTGGATGG
OsPAL6-RT-F	CTCCAGCGAGAGCTTATCC
OsPAL6-RT-R	GTACCCCTGGAGCAGAGTG
OsMYB30-RT-F	CCCTGACCATAAACGGAGACG
OsMYB30-RT-R	CGCGACACGTACCGATCT
OsCesA7-RT-F	TCAAGTTCCGGATCACGACG
OsCesA7-RT-R	AAGAAATCGATCGGGGCCAG
OsBC1-RT-F	GAACTACACCCAGTGGACGC
OsBC1-RT-R	GTAGAACATGCCGGTGTCGT
OsUgp1-RT-F	GTTCCCTACGACACGCTCTC
OsUgp1-RT-R	GACAGACTTGGGACCAGTGC
OsUgp2 -RT-F	GCGCAACGGATTCACATTCC
OsUgp2-RT-R	AACTCATCGGCTACCACACG
